# Supplementary material for: Neuroinflammation mediates the progression of neonate hypoxia-ischemia brain damage to Alzheimer’s disease: a bioinformatics and experimental study
Source: Front Aging Neurosci. 2025 Jan 13;16:1511668. doi: 10.3389/fnagi.2024.1511668 (PMC11770030; doi:10.3389/fnagi.2024.1511668)
Supplement: Supplementary file 1 [file Data_Sheet_1.ZIP]

Archive with 8 entries (7 files):
- Raw Data/
- Raw Data/Raw Data of nHIBD‘DEGs.xlsx
- Raw Data/Raw Data of AD' DEGs.xlsx
- Raw Data/Raw Data of qpcr.xlsx
- Raw Data/Raw Data of behavior.xlsx
- Raw Data/shareable word.docx
- Raw Data/GSE203206_Subramaniam.ADRC_brain.counts.tsv.zip
- Raw Data/GSE23317_non-normalized.txt.zip
