# Supplementary material for: Neuroinflammation mediates the progression of neonate hypoxia-ischemia brain damage to Alzheimer’s disease: a bioinformatics and experimental study
Source: Front Aging Neurosci. 2025 Jan 13;16:1511668. doi: 10.3389/fnagi.2024.1511668 (PMC11770030; doi:10.3389/fnagi.2024.1511668)
Supplement: Supplementary file 1 [file Data_Sheet_1.ZIP › Raw Data/Raw Data of nHIBD‘DEGs.xlsx]

## Sheet: Sheet1
Symbols	logFC	AveExpr	t	P.Value	adj.P.Val	B
Timp1	1.3242	6.8054	-8.7792	1.6921e-07	0.0010941	6.6396
Mt1	1.6231	12.581	-6.3714	9.4863e-06	0.021037	3.4518
Ly6a	1.412	7.703	-6.3559	9.7603e-06	0.021037	3.4281
Pdlim4	0.94733	9.1957	-5.5476	4.4959e-05	0.049661	2.1359
Ccl4	1.3692	6.1679	-5.5421	4.5444e-05	0.049661	2.1267
Pdlim1	0.57174	7.2173	-5.3494	6.6255e-05	0.049661	1.8024
Ccl9	1.1433	6.739	-5.3212	7.0032e-05	0.049661	1.7546
Anxa2	0.89072	10.226	-5.2822	7.5642e-05	0.049661	1.688
Vim	1.0875	8.7886	-5.1757	9.3443e-05	0.049661	1.5051
Ahnak	0.77862	6.4388	-5.149	9.8546e-05	0.049661	1.459
Sult1a1	1.3151	7.0866	-5.1488	9.8575e-05	0.049661	1.4587
Mgp	0.90248	8.897	-5.1	0.00010867	0.049661	1.3741
Ccl3	0.91964	6.0917	-5.0472	0.00012079	0.049661	1.2822
Ly6c1	0.95462	7.5328	-5.0323	0.00012444	0.049661	1.2563
Edn1	0.65318	6.5147	-5.0314	0.00012468	0.049661	1.2546
Id1	0.6827	7.7523	-5.0244	0.00012645	0.049661	1.2423
Mt2	0.89598	6.1707	-4.9807	0.00013805	0.049661	1.1659
Max	0.52748	6.7831	-4.98	0.00013825	0.049661	1.1646
Lcn2	2.617	6.4779	-4.8154	0.00019283	0.065007	0.8741
H2bc7	0.7319	9.0834	-4.7948	0.00020107	0.065007	0.83749
Hspb6	0.71288	9.3277	-4.7421	0.00022385	0.068924	0.74354
Igfbp3	0.86765	7.346	-4.6648	0.00026217	0.077053	0.60499
Tnfrsf12a	0.88742	6.4712	-4.4777	0.00038508	0.10826	0.26698
Sdc4	0.88594	7.7525	-4.3331	0.00051955	0.13862	0.0028966
Ms4a6d	1.2223	6.3934	-4.2943	0.00056316	0.13862	-0.068265
Acer2	0.92798	6.2177	-4.2758	0.00058516	0.13862	-0.10211
Serpina3n	1.5278	8.196	-4.2744	0.00058689	0.13862	-0.10472
Ifitm3	0.86531	8.4531	-4.2479	0.00062014	0.13862	-0.15342
Gfap	0.96378	7.2949	-4.2467	0.00062171	0.13862	-0.15566
Pik3ip1	0.45011	7.2333	-4.1999	0.00068538	0.14709	-0.24186
100047261	0.64639	9.7599	-4.1863	0.00070518	0.14709	-0.26705
Tgm2	0.65571	7.5893	-4.0825	0.00087602	0.17412	-0.45903
H1f2	0.83365	9.4385	-4.0727	0.00089414	0.17412	-0.47716
Fam221a	0.54856	6.9744	-4.0505	0.00093673	0.17412	-0.51837
Adgrl4	0.41296	7.2335	-4.0458	0.00094599	0.17412	-0.52709
C1qb	0.74021	8.8131	-4.0341	0.00096944	0.17412	-0.54878
Msn	0.47939	6.7968	-4.0182	0.0010023	0.17515	-0.57828
Emp3	0.58717	6.8041	-3.9666	0.0011168	0.18549	-0.67414
Ier3	0.96474	7.8915	-3.9643	0.0011221	0.18549	-0.67841
Eif6	0.47008	9.8987	-3.9537	0.0011475	0.18549	-0.6982
H4c11	0.57899	6.5559	-3.9246	0.0012197	0.18918	-0.75231
Cd14	0.75427	6.103	-3.9211	0.0012288	0.18918	-0.75893
Xpa	0.48918	8.7755	-3.8095	0.0015536	0.23362	-0.96695
Lgals3	1.5633	7.5666	-3.7686	0.0016933	0.24884	-1.0434
100047353	0.42189	8.7237	-3.7288	0.0018414	0.26459	-1.1177
Vwf	0.62233	7.7898	-3.6609	0.0021247	0.29865	-1.2447
Cyba	0.6416	8.0661	-3.6438	0.0022028	0.29879	-1.2768
100048556	1.2367	6.5178	-3.6321	0.0022575	0.29879	-1.2985
Fkbp5	0.44979	7.245	-3.6307	0.0022642	0.29879	-1.3012
S100a8	1.5082	6.6058	-3.5677	0.0025857	0.3324	-1.419
Emp1	0.8542	8.3448	-3.5612	0.0026218	0.3324	-1.4313
H2bc9	0.66295	8.3627	-3.5049	0.0029518	0.36704	-1.5365
Hspb8	0.64516	6.6902	-3.4677	0.0031928	0.38816	-1.6061
H2bc11	0.65856	8.5122	-3.4504	0.0033108	0.38816	-1.6383
Nploc4	0.39377	7.2315	-3.4452	0.0033474	0.38816	-1.6481
Osmr	0.51059	6.4635	-3.4354	0.0034177	0.38816	-1.6665
P2ry13	-0.60875	7.2545	3.4328	0.0034361	0.38816	-1.6713
Ccdc184	-0.45607	9.5235	3.4265	0.0034818	0.38816	-1.683
Pfdn2	0.46552	11.126	-3.3895	0.0037644	0.41256	-1.7522
Rprm	0.40563	10.892	-3.3666	0.0039501	0.42569	-1.7949
Ifitm2	0.54543	9.0185	-3.3536	0.0040601	0.43037	-1.8192
Col4a1	0.4304	9.0222	-3.3342	0.0042288	0.44103	-1.8553
Nob1	0.34554	7.9834	-3.3228	0.0043315	0.44457	-1.8766
Ptms	0.52758	8.3014	-3.3108	0.0044418	0.44689	-1.8988
Gdf9	0.33025	6.8996	-3.3015	0.0045303	0.44689	-1.9163
Zfas1	0.72588	10.017	-3.2982	0.0045616	0.44689	-1.9224
Tmem43	0.42501	8.956	-3.2706	0.0048335	0.46647	-1.9737
Sdcbp	0.41656	8.9148	-3.2532	0.0050139	0.47614	-2.0061
100047583	0.70336	8.795	-3.2301	0.0052633	0.47614	-2.0491
Dctn3	0.39248	10.964	-3.229	0.0052749	0.47614	-2.0511
Sap30	0.41972	9.4126	-3.2246	0.0053242	0.47614	-2.0593
H2bc12	0.59692	7.3891	-3.2205	0.0053703	0.47614	-2.0669
Clec2d	0.70501	7.0138	-3.2175	0.0054041	0.47614	-2.0725
Sat2	0.39165	6.8441	-3.201	0.0055943	0.47614	-2.1031
Csrp2	0.39764	10.792	-3.1908	0.0057159	0.47614	-2.1221
Mertk	0.54617	6.6293	-3.1848	0.0057881	0.47614	-2.1332
C1qc	0.58047	8.5391	-3.182	0.0058219	0.47614	-2.1383
Mphosph6	0.37038	8.0893	-3.1777	0.0058741	0.47614	-2.1462
Hmgcs2	0.78838	8.3856	-3.1708	0.0059606	0.47614	-2.1592
Csrp1	0.47865	8.746	-3.1699	0.0059716	0.47614	-2.1608
Trex1	0.34758	6.7007	-3.166	0.0060206	0.47614	-2.168
Igbp1	0.36949	8.8152	-3.1615	0.0060775	0.47614	-2.1763
Pdrg1	0.37021	9.6416	-3.1588	0.0061119	0.47614	-2.1813
Slc2a1	0.81507	9.6577	-3.1447	0.0062944	0.48452	-2.2073
Gm10052	0.39348	9.6836	-3.137	0.0063969	0.48662	-2.2216
Eloa	0.33743	7.8101	-3.1248	0.006562	0.49337	-2.2441
Csnk1d	0.3226	7.7036	-3.1186	0.0066486	0.49413	-2.2557
Emc8	0.33322	7.8424	-3.1097	0.006773	0.49766	-2.2721
Syf2	0.3207	8.4773	-3.098	0.0069405	0.50111	-2.2937
Cirbp	0.43715	9.391	-3.0925	0.007021	0.50111	-2.3039
Polr2d	0.34866	9.2271	-3.0887	0.007077	0.50111	-2.3109
Heca	0.35322	6.7781	-3.0811	0.0071913	0.50111	-2.325
Srsf5	0.3839	10.474	-3.08	0.0072074	0.50111	-2.327
Eif4ebp1	0.60817	7.3819	-3.0573	0.0075571	0.5191	-2.3688
Prrc1	0.38594	7.8086	-3.0529	0.0076267	0.5191	-2.3769
Snora65	0.35723	7.9893	-3.0392	0.007848	0.5286	-2.4021
Ache	-0.35412	6.9811	3.0266	0.008057	0.53389	-2.4253
Hsd3b7	0.43535	7.6683	-3.0245	0.0080918	0.53389	-2.4291
Ireb2	0.31914	7.3048	-3.0092	0.0083544	0.54565	-2.4573
St6gal1	0.50413	9.2511	-2.9902	0.0086919	0.55914	-2.4922
Zcchc14	0.29638	9.2923	-2.9879	0.0087338	0.55914	-2.4964
Plp2	0.3384	6.9619	-2.9825	0.0088314	0.55984	-2.5062
Dnttip1	0.34381	10.62	-2.9736	0.008997	0.56268	-2.5226
Kmt5b	0.3043	7.4376	-2.9708	0.0090502	0.56268	-2.5278
Ssbp2	0.43993	9.497	-2.9611	0.0092343	0.56865	-2.5455
Cavin3	0.36824	8.019	-2.9499	0.0094502	0.57646	-2.5658
Elovl1	0.32646	6.9481	-2.9383	0.0096823	0.5851	-2.5872
Med10	0.36536	9.3834	-2.9264	0.0099246	0.58811	-2.6089
Socs3	0.73811	6.6332	-2.9248	0.0099574	0.58811	-2.6118
Etv4	-0.37446	6.899	2.9225	0.010005	0.58811	-2.616
C1qa	0.53723	6.919	-2.9155	0.01015	0.59086	-2.6287
Cyb5r3	0.31446	8.1965	-2.9049	0.010376	0.59086	-2.648
100044756	0.29295	6.859	-2.9033	0.010411	0.59086	-2.651
Cilk1	0.3666	8.0135	-2.8974	0.010539	0.59086	-2.6618
Rnu6	0.45134	10.55	-2.8942	0.010608	0.59086	-2.6675
Kctd20	0.41247	7.9104	-2.8927	0.010642	0.59086	-2.6703
Mgll	0.41356	8.5118	-2.8904	0.010691	0.59086	-2.6744
Fxyd5	0.39456	6.8467	-2.8849	0.010814	0.59258	-2.6844
Nsmce1	0.35377	10.4	-2.8629	0.011318	0.61495	-2.7244
Fam107a	1.3418	7.9789	-2.8515	0.011589	0.62447	-2.7452
Lgmn	0.36714	10.313	-2.8394	0.011882	0.62738	-2.7671
Lzts3	-0.29313	7.8532	2.8373	0.011932	0.62738	-2.7708
Rps15a	0.51519	9.6586	-2.8349	0.011993	0.62738	-2.7753
100046129	-0.33218	7.2448	2.8301	0.012113	0.62738	-2.784
Golga7	0.38154	8.0295	-2.8255	0.012226	0.62738	-2.7921
100044177	0.53121	8.1201	-2.812	0.012573	0.62738	-2.8166
H4c8	0.61918	7.1697	-2.8099	0.012626	0.62738	-2.8203
Mvd	-0.49551	8.5446	2.8079	0.012678	0.62738	-2.824
Ubap2l	0.32458	7.3266	-2.8023	0.012826	0.62738	-2.8341
Rpp25	0.31784	9.2854	-2.7955	0.013007	0.62738	-2.8464
Dnajb6	0.39032	9.6004	-2.7949	0.013023	0.62738	-2.8474
Slc25a28	0.32358	9.6918	-2.792	0.013102	0.62738	-2.8528
Hspb1	0.5591	6.3174	-2.7895	0.013168	0.62738	-2.8572
Ddit3	0.30874	7.0083	-2.7894	0.013171	0.62738	-2.8574
Prkrip1	0.28403	7.9939	-2.7857	0.013272	0.62738	-2.864
Smox	0.37795	7.8376	-2.7816	0.013384	0.62738	-2.8714
Fcgr3	0.74484	6.8844	-2.7793	0.013448	0.62738	-2.8756
Alkbh3	0.41407	8.294	-2.7669	0.013796	0.62738	-2.898
Myo9b	0.37586	7.9473	-2.7644	0.013866	0.62738	-2.9024
Txnip	0.3312	8.1536	-2.7637	0.013885	0.62738	-2.9036
Tm2d3	0.29418	6.9973	-2.7562	0.014102	0.62738	-2.9172
Dok3	0.36578	6.5926	-2.7532	0.014189	0.62738	-2.9226
Slc35b3	0.27599	8.3916	-2.7513	0.014244	0.62738	-2.926
Kcnip3	-0.31345	7.8365	2.7506	0.014266	0.62738	-2.9273
Stat3	0.46997	8.2094	-2.748	0.01434	0.62738	-2.9318
Rhebl1	0.39144	7.1529	-2.7474	0.014358	0.62738	-2.9329
Ncoa6	0.29014	7.3212	-2.7387	0.014617	0.62738	-2.9486
Rps2	0.28325	13.665	-2.7378	0.014643	0.62738	-2.9501
Rps4l	0.43979	8.3677	-2.7311	0.014846	0.62738	-2.9621
Id3	0.50754	7.2784	-2.7309	0.014852	0.62738	-2.9625
Hnrnpk	0.33635	8.6463	-2.7226	0.015107	0.62738	-2.9774
Anxa6	-0.31218	8.7823	2.7215	0.015142	0.62738	-2.9794
Emd	0.35103	8.2112	-2.7205	0.015174	0.62738	-2.9812
Cd68	0.5482	6.9031	-2.7193	0.015209	0.62738	-2.9833
Tmem101	0.31665	7.8205	-2.7193	0.01521	0.62738	-2.9833
Esm1	0.4415	6.2115	-2.7136	0.015388	0.62738	-2.9935
Cep44	0.44963	6.5572	-2.7104	0.015489	0.62738	-2.9992
S100a11	0.5188	9.7013	-2.71	0.015503	0.62738	-3
Rsl1d1	0.36898	9.2365	-2.7061	0.015626	0.62738	-3.0069
Slc9a1	0.28927	8.6625	-2.706	0.015631	0.62738	-3.0072
Apcdd1	0.46905	8.3743	-2.7041	0.015691	0.62738	-3.0105
Rabggtb	0.29145	10.333	-2.7013	0.015782	0.62738	-3.0156
Nfkbia	0.36714	7.5594	-2.6998	0.01583	0.62738	-3.0182
Tsta3	0.32318	10.638	-2.6972	0.015913	0.62738	-3.0227
Tefm	0.28688	7.5474	-2.6938	0.016023	0.62792	-3.0288
Rpl7l1	0.2871	7.8594	-2.6862	0.016276	0.63316	-3.0425
H2bc14	0.50207	8.0874	-2.6833	0.016373	0.63316	-3.0476
Cstf1	0.3078	9.1095	-2.681	0.016451	0.63316	-3.0518
Rps9	0.35593	12.666	-2.6741	0.016683	0.63522	-3.064
Pros1	0.39341	7.4312	-2.668	0.016891	0.63522	-3.0748
Ak2	0.31179	7.4432	-2.6657	0.01697	0.63522	-3.0789
Rtl8b	0.33895	7.8927	-2.6655	0.016977	0.63522	-3.0792
Fpgs	0.26512	7.5335	-2.6615	0.017117	0.63522	-3.0864
Scrg1	0.45766	8.789	-2.6614	0.017122	0.63522	-3.0866
Rgs16	0.39509	7.0596	-2.6568	0.01728	0.63522	-3.0947
Aacs	-0.34909	10.45	2.6566	0.01729	0.63522	-3.0952
Col6a1	0.33689	7.7447	-2.6499	0.017528	0.6403	-3.1071
Phlda3	0.34783	7.3802	-2.6467	0.017641	0.64081	-3.1127
Brms1	0.37354	8.8278	-2.6341	0.018099	0.6538	-3.135
Stfa1	1.0283	6.356	-2.6113	0.018958	0.67652	-3.1753
Dgat2	-0.32978	9.46	2.6111	0.018966	0.67652	-3.1757
Mrps22	0.29255	9.2628	-2.607	0.019124	0.67652	-3.1829
Ddx5	0.36333	6.861	-2.6064	0.019147	0.67652	-3.184
Brix1	0.28054	9.472	-2.5971	0.019513	0.6798	-3.2005
Dusp11	0.38833	9.0482	-2.593	0.019673	0.6798	-3.2076
Nrf1	0.42806	8.3238	-2.5922	0.019704	0.6798	-3.2089
Lmna	0.33088	8.3181	-2.5922	0.019707	0.6798	-3.2091
Cfp	0.41026	7.8508	-2.5907	0.019765	0.6798	-3.2116
Nop58	0.30048	9.3458	-2.584	0.020035	0.68237	-3.2234
Pnpla2	0.37916	8.1467	-2.5811	0.020155	0.68237	-3.2286
Dennd3	0.34475	6.913	-2.575	0.020406	0.68237	-3.2393
Med9	0.31772	6.9714	-2.5746	0.020422	0.68237	-3.24
Rph3a	-0.28214	7.7463	2.5713	0.020557	0.68237	-3.2457
Ankrd49	0.29884	8.7178	-2.5708	0.020579	0.68237	-3.2467
Spon2	-0.25815	7.2984	2.5667	0.020751	0.68237	-3.2539
Sdf2	0.32482	9.6938	-2.5666	0.020755	0.68237	-3.254
Syndig1l	-0.28458	7.3648	2.5658	0.02079	0.68237	-3.2555
Cdkn1a	0.36956	8.1688	-2.5602	0.021026	0.68664	-3.2653
Enc1	0.28389	11.92	-2.5509	0.021424	0.69147	-3.2816
Ddx47	0.27305	9.5299	-2.5504	0.021447	0.69147	-3.2825
Pttg1ip	0.29053	10.884	-2.547	0.021591	0.69147	-3.2883
Adcy2	-0.349	10.129	2.5468	0.021602	0.69147	-3.2887
Nxph2	0.44321	8.5767	-2.5436	0.021743	0.69257	-3.2944
Faap100	-0.27834	10.616	2.5411	0.021853	0.69264	-3.2987
Igf2bp3	0.34395	6.6439	-2.5292	0.022384	0.70601	-3.3196
Rps19	0.48683	11.809	-2.5242	0.022609	0.70929	-3.3282
Rhoc	0.31113	6.7763	-2.522	0.022707	0.70929	-3.332
Enox1	0.28607	8.9879	-2.5137	0.023092	0.71784	-3.3465
Mpdu1	0.31736	6.8782	-2.5076	0.023374	0.7216	-3.357
Htra1	0.50722	8.9696	-2.5039	0.023551	0.7216	-3.3636
Sh3gl1	0.27181	7.9599	-2.5039	0.023552	0.7216	-3.3636
Rasl11b	0.2979	10.538	-2.5016	0.023659	0.7216	-3.3675
Xpr1	0.29467	10.222	-2.4956	0.023946	0.72692	-3.378
Rasgef1c	0.26114	8.3732	-2.4893	0.02425	0.73273	-3.3889
Celf1	0.24274	7.8747	-2.4851	0.024459	0.73559	-3.3963
Myd88	0.35313	8.1026	-2.4794	0.024736	0.7382	-3.406
Utp11	0.23154	9.7362	-2.4774	0.024835	0.7382	-3.4095
Stmn4	0.39249	11.079	-2.4764	0.024888	0.7382	-3.4113
Gnl3	0.32555	9.2512	-2.4644	0.025494	0.75053	-3.4321
Calr	0.26755	8.7804	-2.4623	0.025601	0.75053	-3.4357
319666	0.32056	7.4473	-2.4602	0.025705	0.75053	-3.4392
Golga5	0.27622	7.6273	-2.459	0.025768	0.75053	-3.4413
Psmb1	0.31308	10.938	-2.4539	0.026034	0.75469	-3.4502
Dhrs1	0.40165	9.569	-2.4518	0.026144	0.75469	-3.4538
Stk19	0.3128	7.6579	-2.444	0.026552	0.76304	-3.4672
Diras2	-0.28846	11.705	2.4381	0.02687	0.76475	-3.4774
Fam129b	0.39443	9.5315	-2.431	0.027254	0.76475	-3.4897
Crcp	0.27768	9.1983	-2.4307	0.027269	0.76475	-3.4901
Orc6	0.23946	9.8106	-2.4303	0.02729	0.76475	-3.4908
Papola	0.37868	7.2766	-2.43	0.027308	0.76475	-3.4914
Gtf2f1	0.40403	7.5589	-2.4259	0.027532	0.76475	-3.4984
Septin9	0.33358	7.4181	-2.4238	0.027646	0.76475	-3.502
Tab2	0.26107	9.4826	-2.4167	0.028041	0.76475	-3.5142
Cep170	0.33701	7.6344	-2.4163	0.028062	0.76475	-3.5148
Vopp1	0.24904	9.8689	-2.4151	0.028127	0.76475	-3.5168
Alg5	0.31972	8.7621	-2.4147	0.028152	0.76475	-3.5176
Emp2	-0.35086	8.9169	2.412	0.028301	0.76475	-3.5221
Mlf1	0.50143	7.5428	-2.4097	0.028431	0.76475	-3.5261
Agt	0.73315	6.7896	-2.4083	0.028514	0.76475	-3.5286
Cfl1	0.34383	8.2286	-2.4075	0.02856	0.76475	-3.53
Wtip	0.27327	8.7261	-2.4038	0.028769	0.76475	-3.5362
Snrpb	0.27992	9.2339	-2.4036	0.028779	0.76475	-3.5366
Cbs	0.32051	7.0325	-2.4033	0.028795	0.76475	-3.537
Akap8l	0.39407	8.9584	-2.4022	0.028859	0.76475	-3.5389
Jun	0.29028	7.5107	-2.3969	0.029164	0.7697	-3.548
Taf11	0.26507	7.4014	-2.3845	0.02989	0.77691	-3.5691
Iqgap2	0.30724	7.1112	-2.3818	0.030055	0.77691	-3.5739
Mgst1	0.60499	7.5456	-2.3811	0.030094	0.77691	-3.575
Psmg3	0.262	8.3877	-2.3803	0.030144	0.77691	-3.5764
Nupr1	0.32722	7.4905	-2.3784	0.030259	0.77691	-3.5797
Wscd1	0.28621	8.2567	-2.3743	0.030504	0.77691	-3.5866
Ivns1abp	0.30621	9.9238	-2.3739	0.030528	0.77691	-3.5872
Med6	0.23943	8.5347	-2.3729	0.03059	0.77691	-3.589
Tmem198b	0.27231	7.5535	-2.3717	0.03066	0.77691	-3.591
Aimp1	0.40126	9.6504	-2.3676	0.030914	0.77691	-3.598
Sumo3	0.26468	10.104	-2.3667	0.030964	0.77691	-3.5994
Gm16433	0.2152	8.9072	-2.3634	0.031171	0.77691	-3.6051
Timm50	0.29351	8.7908	-2.3632	0.031183	0.77691	-3.6055
Slc48a1	0.35803	8.6148	-2.3601	0.031371	0.77691	-3.6106
Creb3	0.26915	9.2174	-2.3585	0.031475	0.77691	-3.6135
Hmgb2	0.37962	8.0298	-2.3557	0.031645	0.77691	-3.6181
Nlgn2	-0.24366	9.4988	2.353	0.031817	0.77691	-3.6227
Mad2l1bp	0.3465	7.7348	-2.352	0.031881	0.77691	-3.6245
Hexim1	0.30082	8.2343	-2.3509	0.031952	0.77691	-3.6264
Pole3	0.25911	7.4328	-2.3492	0.032059	0.77691	-3.6292
Rasl10b	-0.28819	7.651	2.3483	0.032112	0.77691	-3.6307
Kif22	0.27255	7.9737	-2.3465	0.032225	0.77691	-3.6337
Lrrc24	-0.27547	8.6339	2.3419	0.032521	0.77691	-3.6415
Ssr2	0.27537	10.495	-2.3419	0.032524	0.77691	-3.6416
100045697	0.38104	10.66	-2.3399	0.032651	0.77691	-3.6449
Dap	0.37973	6.3714	-2.3378	0.032787	0.77691	-3.6485
100046959	0.27878	6.5986	-2.3363	0.032882	0.77691	-3.651
Cend1	-0.25237	8.72	2.3337	0.033051	0.77691	-3.6554
Sgpl1	0.25447	6.8369	-2.3335	0.033069	0.77691	-3.6558
Kalrn	-0.24884	8.2735	2.3332	0.033086	0.77691	-3.6563
Cdk20	0.23087	7.702	-2.332	0.033162	0.77691	-3.6582
Cds1	-0.24221	8.9601	2.33	0.033296	0.77723	-3.6617
Mrpl2	0.34018	9.456	-2.3253	0.033607	0.78049	-3.6696
H3f3a	0.31685	10.529	-2.3238	0.033706	0.78049	-3.6722
Psmb4	0.2529	12.535	-2.3208	0.033902	0.78049	-3.6771
Cnot11	0.26943	7.1818	-2.3206	0.033918	0.78049	-3.6775
Gnl2	0.26621	7.6871	-2.3153	0.034274	0.78333	-3.6865
Slc52a3	0.30097	6.5721	-2.3151	0.034284	0.78333	-3.6867
Fkbp4	-0.25176	10.821	2.3086	0.034729	0.78758	-3.6977
Phf2	0.27467	7.4136	-2.3073	0.034813	0.78758	-3.6998
Arl6ip4	0.26127	10.12	-2.3055	0.034938	0.78758	-3.7029
Stx18	0.29992	7.8979	-2.3052	0.034957	0.78758	-3.7033
Tubb4a	-0.40829	10.249	2.302	0.03518	0.78985	-3.7088
Fam171a2	0.28817	10.437	-2.2986	0.035416	0.79073	-3.7145
2610524H06Rik	0.24383	8.4124	-2.2965	0.035559	0.79073	-3.7179
Usp7	0.33866	8.275	-2.2935	0.03577	0.79073	-3.723
Tmem216	0.26502	8.0766	-2.2922	0.035864	0.79073	-3.7252
Nyap1	0.34325	8.3796	-2.2916	0.035907	0.79073	-3.7262
Aspdh	0.27017	6.7761	-2.2899	0.036024	0.79073	-3.729
Mif	0.31328	13.737	-2.2881	0.036156	0.79073	-3.7321
C1qbp	0.27655	9.3227	-2.2875	0.036198	0.79073	-3.7331
100048384	0.2407	7.4796	-2.2835	0.036479	0.79419	-3.7397
Parva	-0.23722	8.5771	2.28	0.03673	0.79697	-3.7456
Bnip2	0.25433	7.367	-2.2728	0.037256	0.80073	-3.7577
Raf1	0.28444	8.8303	-2.2727	0.037258	0.80073	-3.7578
Chaf1b	0.30586	6.8454	-2.2725	0.037275	0.80073	-3.7581
Rsrc2	0.29127	8.7762	-2.2685	0.037564	0.80279	-3.7647
Thop1	-0.24155	8.1927	2.2678	0.037619	0.80279	-3.766
Kdsr	0.3271	6.9679	-2.2638	0.037913	0.80582	-3.7726
100047214	0.26572	8.3841	-2.2603	0.038172	0.80582	-3.7784
S100a6	0.66697	8.1481	-2.2601	0.038186	0.80582	-3.7787
Ggact	0.32569	6.949	-2.2592	0.038259	0.80582	-3.7804
Ip6k1	0.23821	9.7304	-2.2559	0.038503	0.80678	-3.7858
Rps19bp1	0.30781	7.6493	-2.2552	0.038555	0.80678	-3.7869
Tnrc6c	0.24753	9.1493	-2.2475	0.039136	0.81231	-3.7997
Srebf2	-0.21662	7.8789	2.2459	0.039261	0.81231	-3.8024
Ostf1	0.32769	8.4861	-2.2445	0.039368	0.81231	-3.8047
Fam174c	0.26826	7.2944	-2.2407	0.039665	0.81231	-3.8111
Rps27l	0.50378	10.78	-2.24	0.039719	0.81231	-3.8122
Med22	0.32175	7.1199	-2.2396	0.03975	0.81231	-3.8129
Mrto4	0.25944	8.3885	-2.2383	0.03985	0.81231	-3.815
Rfxap	0.23703	8.2054	-2.2355	0.040062	0.81231	-3.8196
Rnmt	0.27887	8.0363	-2.2354	0.040075	0.81231	-3.8198
Gar1	0.32483	10.194	-2.2354	0.040075	0.81231	-3.8198
Mtpn	0.29167	10.548	-2.2271	0.040729	0.81297	-3.8336
Igf2	-0.2538	12.16	2.2268	0.040751	0.81297	-3.834
Mterf4	0.29265	8.1702	-2.2263	0.040786	0.81297	-3.8348
Rp9	0.2927	9.1174	-2.2256	0.04084	0.81297	-3.8359
Rims2	0.23119	8.2516	-2.2254	0.040862	0.81297	-3.8364
Sgk1	0.25367	10.497	-2.2254	0.040862	0.81297	-3.8364
Ypel3	0.2791	11.261	-2.2225	0.041088	0.81496	-3.8411
Arpc1b	0.55302	7.2287	-2.2198	0.041304	0.81673	-3.8455
Cyp4f13	0.24419	6.8477	-2.2158	0.041631	0.81871	-3.8522
Vps25	0.29618	9.5223	-2.2155	0.041657	0.81871	-3.8527
Morc2a	0.21863	9.2255	-2.2076	0.042295	0.82635	-3.8656
Ccdc47	0.24651	8.1103	-2.2075	0.042301	0.82635	-3.8658
D8Ertd738e	0.40354	9.8641	-2.2055	0.042468	0.82711	-3.8691
Prnp	0.22959	13.246	-2.2006	0.042873	0.82797	-3.8771
Litaf	0.42013	9.3782	-2.199	0.043011	0.82797	-3.8799
Psd3	0.27227	6.6557	-2.1986	0.043039	0.82797	-3.8804
Rbm3-ps	0.28849	11.666	-2.1975	0.043135	0.82797	-3.8823
Rpl19	0.42504	10.008	-2.1973	0.043153	0.82797	-3.8827
Nedd8	0.33039	11.374	-2.1926	0.043544	0.83135	-3.8903
Nop56	0.27436	8.7422	-2.1921	0.043586	0.83135	-3.8911
Rhbdl1	-0.23553	8.9648	2.1878	0.04395	0.83582	-3.8982
Rhou	0.27004	8.5454	-2.1857	0.04413	0.83678	-3.9016
Cstb	0.37279	11.075	-2.183	0.044361	0.83822	-3.9061
Ncoa4	0.29322	7.9163	-2.1818	0.044465	0.83822	-3.908
Kdm3a	0.30566	7.3814	-2.1726	0.04526	0.84008	-3.923
Rpl22	0.25523	10.982	-2.1722	0.045293	0.84008	-3.9237
Psma7	0.26317	10.988	-2.1719	0.045323	0.84008	-3.9242
Bach1	0.26572	7.2345	-2.1705	0.045442	0.84008	-3.9264
Imp3	0.26781	10.37	-2.1701	0.045482	0.84008	-3.9272
Gmpr	-0.28496	8.5629	2.1697	0.045513	0.84008	-3.9278
Katna1	0.26032	7.4586	-2.1684	0.045626	0.84008	-3.9298
Rasl11a	0.26261	6.9673	-2.1677	0.045691	0.84008	-3.931
Slc40a1	-0.41897	9.287	2.1672	0.045733	0.84008	-3.9318
Rab34	0.24181	7.58	-2.1589	0.046466	0.84199	-3.9453
Eif5a	0.24486	10.581	-2.1577	0.046582	0.84199	-3.9474
Castor1	0.43855	6.7102	-2.1559	0.046736	0.84199	-3.9502
Bola1	0.37385	7.4663	-2.1547	0.046844	0.84199	-3.9521
Rps15	0.4457	11.301	-2.1521	0.047079	0.84199	-3.9564
Pex11a	0.239	7.3203	-2.1513	0.047159	0.84199	-3.9578
Arl4a	0.24832	7.8794	-2.1487	0.047396	0.84199	-3.962
Gm10335	0.37923	12.308	-2.1457	0.047668	0.84199	-3.9669
Fmo1	-0.35039	8.5162	2.1453	0.047701	0.84199	-3.9674
Cyfip1	0.28551	6.6763	-2.1442	0.047806	0.84199	-3.9693
Arel1	-0.23008	10.917	2.1435	0.047871	0.84199	-3.9704
Trp53inp1	0.34666	6.8761	-2.1433	0.047888	0.84199	-3.9707
Dus3l	0.24439	7.0332	-2.1421	0.047996	0.84199	-3.9726
Tbrg4	0.27332	7.299	-2.142	0.048006	0.84199	-3.9728
Exosc10	0.23994	8.1237	-2.1417	0.04803	0.84199	-3.9732
Mturn	0.33854	8.0703	-2.1391	0.048278	0.84199	-3.9776
Noc4l	0.25174	8.3281	-2.139	0.048281	0.84199	-3.9776
Vamp8	0.46764	6.6998	-2.1376	0.048416	0.84199	-3.98
Trir	0.37119	10.557	-2.1363	0.048536	0.84199	-3.9821
Rps26	0.47343	12.545	-2.1358	0.048576	0.84199	-3.9828
Rab5a	0.25086	9.661	-2.1352	0.048635	0.84199	-3.9838
Mtdh	0.27877	8.545	-2.1345	0.048702	0.84199	-3.9849
100048445	0.43088	11.996	-2.1317	0.048968	0.84243	-3.9895
Anxa5	0.30056	9.0008	-2.1288	0.049239	0.84243	-3.9942
Sqle	-0.30443	10.721	2.1279	0.049321	0.84243	-3.9956
Rapgef5	0.23816	8.3551	-2.1275	0.049364	0.84243	-3.9963
Pip5k1a	0.28274	8.6632	-2.126	0.049503	0.84243	-3.9987
Rpl35	0.39845	13.198	-2.1259	0.049509	0.84243	-3.9988
Ykt6	0.23062	10.158	-2.123	0.04979	0.845	-4.0036
Fam193b	0.23047	7.051	-2.1183	0.050235	0.84598	-4.0111
Rps6	0.23145	11.936	-2.1164	0.050423	0.84598	-4.0142
Mdm2	0.2167	8.4375	-2.1156	0.050492	0.84598	-4.0154
H2ac21	0.56041	6.3787	-2.1155	0.050502	0.84598	-4.0155
100044294	0.34263	10.3	-2.1155	0.050507	0.84598	-4.0156
Smu1	0.38843	8.2364	-2.1141	0.050642	0.84598	-4.0179
Gba	0.24518	8.4801	-2.1127	0.050782	0.84598	-4.0202
Mrpl18	0.30476	7.4501	-2.1104	0.051003	0.84598	-4.0238
Ubl4a	0.25397	7.9318	-2.1101	0.051026	0.84598	-4.0242
Agpat4	0.2739	9.1874	-2.1076	0.051272	0.84789	-4.0283
Ano4	0.24452	7.3985	-2.1026	0.051766	0.85237	-4.0363
Naa25	0.40406	7.4042	-2.1002	0.052007	0.85237	-4.0402
Dbr1	0.21544	8.2712	-2.0987	0.052148	0.85237	-4.0425
Tmem234	0.26168	10.422	-2.0986	0.052161	0.85237	-4.0427
Pcdh10	0.2759	7.8711	-2.0982	0.052202	0.85237	-4.0434
Aqp1	0.31644	6.9858	-2.0931	0.052709	0.85548	-4.0515
Nbl1	0.2835	8.4338	-2.0915	0.052876	0.85548	-4.0542
Cacfd1	0.22	7.0918	-2.0912	0.052902	0.85548	-4.0546
Hilpda	0.26651	7.8378	-2.0898	0.053047	0.85548	-4.0569
Phgdh	0.28004	7.5594	-2.0897	0.053054	0.85548	-4.057
Cdk9	0.39205	7.243	-2.0814	0.053897	0.85849	-4.0702
Rpp30	0.28443	8.1991	-2.0808	0.053962	0.85849	-4.0712
Mrpl3	0.21551	9.2592	-2.0807	0.053971	0.85849	-4.0714
Daam1	0.25188	7.5504	-2.0797	0.054076	0.85849	-4.073
Supt4a	0.56912	8.0249	-2.077	0.054354	0.85849	-4.0773
Ppp2r3c	0.27606	8.1578	-2.0769	0.054361	0.85849	-4.0774
Ngef	-0.25759	9.0014	2.0761	0.054446	0.85849	-4.0787
Snn	-0.2389	12.424	2.076	0.054457	0.85849	-4.0789
Srxn1	0.23551	7.569	-2.075	0.054563	0.85849	-4.0805
Cotl1	0.29883	10.588	-2.0749	0.054568	0.85849	-4.0806
Mrps31	0.23798	8.918	-2.0728	0.054789	0.85987	-4.084
Hbp1	0.24224	7.9245	-2.0683	0.055262	0.86203	-4.0912
Arl6ip5	0.23532	10.363	-2.0682	0.055268	0.86203	-4.0913
Mrps5	0.28058	7.2571	-2.063	0.055818	0.86203	-4.0996
Txnl4a	0.24127	9.921	-2.0627	0.055852	0.86203	-4.1001
Ptprt	-0.26406	8.1799	2.0624	0.055881	0.86203	-4.1005
Atp5pb	0.25282	10.907	-2.0617	0.055952	0.86203	-4.1016
Lsm3	0.28859	9.4157	-2.0614	0.055981	0.86203	-4.102
Renbp	0.40109	6.5955	-2.0613	0.055993	0.86203	-4.1022
Mrpl34	0.33613	9.5348	-2.0578	0.056366	0.86257	-4.1078
Tmem114	-0.41004	7.8185	2.0577	0.056375	0.86257	-4.1079
Laptm4a	0.24728	10.393	-2.0572	0.056429	0.86257	-4.1087
Usf1	0.22533	7.0536	-2.0554	0.056626	0.8628	-4.1116
Commd9	0.26007	7.9933	-2.054	0.056775	0.8628	-4.1138
Psmd4	0.23753	11.941	-2.0534	0.056844	0.8628	-4.1148
Zc3hc1	0.21563	8.7845	-2.0503	0.057173	0.86553	-4.1197
Rbbp7	0.2613	9.1081	-2.0492	0.057291	0.86553	-4.1214
Gm5801	0.26736	10.037	-2.0468	0.057561	0.86695	-4.1253
Thap11	0.3024	10.134	-2.0459	0.057654	0.86695	-4.1267
Bag3	0.36948	7.9849	-2.0435	0.05791	0.86723	-4.1304
Shc1	0.27493	7.1823	-2.0421	0.058068	0.86723	-4.1327
Myl6	0.56687	11.297	-2.0413	0.058157	0.86723	-4.1339
Sox5	0.25086	8.7365	-2.0408	0.058209	0.86723	-4.1347
Ndufa12	0.28962	10.839	-2.0393	0.058373	0.86768	-4.137
Ppargc1b	-0.2462	7.0494	2.0343	0.058928	0.87391	-4.1449
Kcnmb4	0.2499	8.1308	-2.0329	0.059084	0.87423	-4.1472
Dclk2	0.25298	9.7062	-2.0279	0.059645	0.87624	-4.155
Mrpl47	0.31171	7.8369	-2.0276	0.059679	0.87624	-4.1555
Mindy1	0.28579	9.1886	-2.0252	0.059952	0.87624	-4.1593
Zfp691	0.29821	6.4436	-2.0228	0.060222	0.87624	-4.1631
Sirt7	0.32032	9.6816	-2.0226	0.060244	0.87624	-4.1634
Arrdc4	0.43679	9.1344	-2.022	0.060319	0.87624	-4.1644
Ell	0.34071	8.6221	-2.0194	0.060609	0.87624	-4.1684
Unc45a	0.2297	8.9249	-2.0189	0.060669	0.87624	-4.1692
Tut1	0.21445	8.0167	-2.0185	0.060718	0.87624	-4.1699
Nfyc	0.27818	11.188	-2.0179	0.060781	0.87624	-4.1708
Ccnd2	-0.25024	9.7087	2.0159	0.061004	0.87624	-4.1738
Ly86	0.81775	7.4888	-2.0158	0.061027	0.87624	-4.1742
Dgkh	0.2678	6.5913	-2.0137	0.061267	0.87624	-4.1774
Mmadhc	0.29692	8.9346	-2.0115	0.061515	0.87624	-4.1808
Tspoap1	-0.20815	9.8154	2.0114	0.061523	0.87624	-4.1809
Yrdc	0.31325	7.7157	-2.0107	0.061615	0.87624	-4.1821
Sec23a	0.29861	8.6736	-2.0104	0.061644	0.87624	-4.1825
Afg3l2	0.2412	7.1011	-2.0102	0.061672	0.87624	-4.1829
100047937	0.33343	8.1227	-2.0091	0.061795	0.87624	-4.1846
Polr2f	0.34331	10.567	-2.0052	0.062245	0.87912	-4.1906
Tdrd7	-0.25701	9.4002	2.005	0.06227	0.87912	-4.191
Impad1	0.30956	8.8276	-2.0037	0.062425	0.8794	-4.193
Mrpl30	0.34722	9.6837	-2.0004	0.062812	0.8794	-4.1982
Sesn1	0.25643	8.0421	-2.0001	0.062853	0.8794	-4.1987
Icam5	-0.31866	7.6322	1.9972	0.063187	0.8794	-4.2031
Atpaf2	0.26156	7.511	-1.9971	0.063199	0.8794	-4.2033
Sirt1	0.27014	7.32	-1.9968	0.063237	0.8794	-4.2038
Ing2	-0.36943	7.9337	1.9968	0.063242	0.8794	-4.2039
Gpr19	0.23639	8.0192	-1.9954	0.06341	0.87985	-4.2061
Sun2	0.43977	8.1257	-1.9927	0.063721	0.88227	-4.2101
Tst	-0.24154	8.3975	1.9904	0.064007	0.88433	-4.2138
Coq7	0.50153	7.6462	-1.9824	0.064964	0.89564	-4.2262
2310039H08Rik	0.36658	9.6658	-1.9793	0.065342	0.89623	-4.231
Atox1	0.38799	10.484	-1.9781	0.065495	0.89623	-4.2329
Zscan12	0.24202	8.2869	-1.9762	0.065719	0.89623	-4.2358
Med11	0.244	7.9311	-1.9751	0.065857	0.89623	-4.2375
Mllt11	0.21418	12.591	-1.9736	0.066043	0.89623	-4.2399
100044298	0.22957	9.6144	-1.9736	0.066049	0.89623	-4.2399
Cdan1	0.24753	8.0552	-1.9732	0.066095	0.89623	-4.2405
Pithd1	0.32021	8.7686	-1.973	0.066115	0.89623	-4.2408
Ankrd13a	0.25509	7.3255	-1.971	0.066366	0.89775	-4.2439
Timm10b	0.2819	8.2444	-1.9682	0.066712	0.90052	-4.2482
100048046	0.26428	8.6526	-1.9662	0.066959	0.90052	-4.2513
Spsb4	-0.25844	8.196	1.966	0.066989	0.90052	-4.2517
Fam89b	0.28956	7.3535	-1.9595	0.067803	0.90791	-4.2617
Spp1	1.3047	7.4062	-1.9594	0.067819	0.90791	-4.2619
Smarcd2	0.35223	7.9574	-1.9577	0.068025	0.90878	-4.2644
Lrrc59	0.34874	7.6712	-1.9547	0.068416	0.91148	-4.2691
Ogfr	0.31213	10.144	-1.9539	0.068509	0.91148	-4.2703
Mrpl11	0.27369	9.3595	-1.952	0.068755	0.91287	-4.2732
Ehd4	0.42027	8.4132	-1.95	0.069018	0.91297	-4.2764
Tmem120a	0.23895	8.9197	-1.9477	0.069309	0.91297	-4.2799
Samd10	-0.22816	7.8933	1.9476	0.069315	0.91297	-4.2799
Ddr1	0.26611	7.5493	-1.9465	0.069466	0.91297	-4.2818
Cyp2d22	0.28349	6.7421	-1.9461	0.069519	0.91297	-4.2824
Klhdc4	0.22864	7.9442	-1.9449	0.069667	0.91297	-4.2841
Serf2	0.36091	9.8806	-1.9443	0.06975	0.91297	-4.2851
Kmt2b	0.28495	7.3118	-1.9421	0.070031	0.91344	-4.2884
Prrc2b	0.30775	11.131	-1.941	0.070175	0.91344	-4.2901
Slc25a36	0.21328	7.9642	-1.9407	0.07021	0.91344	-4.2906
Tsc22d4	0.26473	8.6326	-1.936	0.07083	0.91807	-4.2978
Med4	0.26164	8.9484	-1.9322	0.071327	0.91807	-4.3036
Rnf40	0.21191	8.1365	-1.9312	0.071461	0.91807	-4.3052
Spata2l	-0.32281	7.8908	1.9285	0.071823	0.91807	-4.3093
100047934	0.3838	7.8359	-1.9256	0.072202	0.91807	-4.3137
Gjb6	0.72027	8.7087	-1.9248	0.072312	0.91807	-4.3149
Lman2	0.18917	7.8728	-1.9233	0.072512	0.91807	-4.3172
Tbr1	0.26795	8.8117	-1.9228	0.072587	0.91807	-4.3181
Smg1	0.22913	8.958	-1.9219	0.072706	0.91807	-4.3194
Aatf	0.22826	7.3005	-1.9205	0.072888	0.91807	-4.3215
B3gnt5	0.3002	7.741	-1.9185	0.073159	0.91807	-4.3245
Rps8	0.29455	12.674	-1.9132	0.073886	0.91807	-4.3327
Selenos	0.26357	9.7597	-1.9119	0.07406	0.91807	-4.3346
Gpx1	0.2598	11.9	-1.911	0.074177	0.91807	-4.3359
Slc25a38	0.22234	9.2582	-1.9108	0.074205	0.91807	-4.3362
Nsf	-0.24227	11.635	1.9098	0.074347	0.91807	-4.3378
Mnat1	0.249	8.1887	-1.9096	0.074374	0.91807	-4.3381
Tfip11	0.30421	7.6792	-1.9075	0.074657	0.91807	-4.3412
Nus1	0.26122	7.5847	-1.9071	0.074717	0.91807	-4.3419
Cct3	0.24213	10.221	-1.9069	0.074739	0.91807	-4.3422
Atg101	0.30322	9.4522	-1.9039	0.075155	0.91807	-4.3467
Trafd1	0.22182	8.4316	-1.9013	0.075517	0.91807	-4.3507
Ptprk	0.27311	8.0018	-1.9008	0.075586	0.91807	-4.3514
100046898	0.22555	7.9661	-1.8997	0.075748	0.91807	-4.3532
Surf2	0.24696	8.35	-1.8989	0.075852	0.91807	-4.3543
Arfrp1	0.18254	7.4615	-1.8983	0.075932	0.91807	-4.3552
320319	0.264	7.2544	-1.8972	0.076086	0.91807	-4.3569
Tango2	-0.20293	10.522	1.8969	0.076139	0.91807	-4.3574
Angptl4	0.34512	8.0428	-1.8953	0.076357	0.91807	-4.3598
Loxl1	-0.23634	7.5156	1.8953	0.076365	0.91807	-4.3599
Cav2	0.27149	6.8372	-1.8951	0.07638	0.91807	-4.36
100046883	0.26878	8.6879	-1.8941	0.076533	0.91807	-4.3617
Psmb2	0.24618	10.724	-1.8936	0.076602	0.91807	-4.3624
H19	0.42568	7.1684	-1.8926	0.076732	0.91807	-4.3638
Tmem35a	0.21213	9.6376	-1.8919	0.076838	0.91807	-4.365
Nubp2	0.2494	7.7633	-1.8919	0.07684	0.91807	-4.365
Slc1a2	0.37821	7.3171	-1.8917	0.076863	0.91807	-4.3652
Usp3	0.34352	7.5872	-1.891	0.076964	0.91807	-4.3663
Glmp	0.22555	7.5483	-1.8905	0.07704	0.91807	-4.3671
Gpx4	0.33335	8.8615	-1.8904	0.077047	0.91807	-4.3672
Trim33	0.30827	6.7775	-1.8903	0.077058	0.91807	-4.3673
Ndufs5-ps	0.40175	10.661	-1.8897	0.077154	0.91807	-4.3683
Hsd17b7	-0.49941	9.7782	1.8881	0.077381	0.91807	-4.3707
Gdap1l1	0.24153	8.7667	-1.8864	0.077616	0.91807	-4.3732
Pip4p1	0.31568	9.4041	-1.886	0.077668	0.91807	-4.3738
Fbxo2	0.38638	9.6411	-1.8857	0.07772	0.91807	-4.3743
St6galnac2	0.34168	6.3491	-1.8851	0.077799	0.91807	-4.3752
Cdca4	0.20333	7.79	-1.8838	0.077989	0.91807	-4.3772
Rab32	0.5639	7.0972	-1.8827	0.078144	0.91807	-4.3788
Rad1	0.38308	6.804	-1.8821	0.078237	0.91807	-4.3798
Fbrsl1	0.23699	9.8272	-1.8812	0.078367	0.91807	-4.3811
Eif4a3	0.31871	9.732	-1.881	0.078395	0.91807	-4.3814
Cd63	0.42378	8.9691	-1.8801	0.078521	0.91807	-4.3827
Ccdc58	0.20756	8.3183	-1.8779	0.078834	0.91807	-4.386
Rtl8a	0.23733	8.4585	-1.8777	0.078867	0.91807	-4.3864
Olfml3	-0.29754	7.3196	1.8767	0.079016	0.91807	-4.3879
Tmem159	0.23365	7.1309	-1.8765	0.079037	0.91807	-4.3881
Maf1	0.31836	11.467	-1.8763	0.079064	0.91807	-4.3884
Tbc1d9	0.24671	7.4729	-1.8762	0.079084	0.91807	-4.3886
Ttll1	0.31728	7.5171	-1.8761	0.079104	0.91807	-4.3888
Dmap1	0.21297	8.9247	-1.8733	0.079509	0.91807	-4.393
Actr1a	0.25513	11.624	-1.8732	0.079514	0.91807	-4.3931
Rcc1	0.30085	6.8012	-1.8732	0.079516	0.91807	-4.3931
Lgals8	0.25416	7.1793	-1.8702	0.079954	0.91807	-4.3976
Rpl29	0.47249	10.818	-1.8699	0.079996	0.91807	-4.398
Trp53bp2	0.24585	6.9947	-1.8679	0.080292	0.91807	-4.401
Irs2	0.23285	9.2345	-1.8672	0.080399	0.91807	-4.4021
Rnf4	0.19104	8.5928	-1.8668	0.080453	0.91807	-4.4027
Mat2b	0.22911	7.8408	-1.8662	0.080547	0.91807	-4.4037
Rbm8a2	0.42128	9.4929	-1.8651	0.080706	0.91807	-4.4053
Exosc4	0.2291	9.2665	-1.8648	0.08075	0.91807	-4.4057
Rbfox2	0.23698	7.909	-1.8645	0.080789	0.91807	-4.4061
Rps4x	0.24998	13.146	-1.8632	0.080988	0.91872	-4.4081
Upf3a	0.21884	7.3924	-1.8609	0.081331	0.91899	-4.4116
Csrnp1	0.27675	6.8933	-1.8596	0.081516	0.91899	-4.4134
Mapk1ip1	0.22414	7.4106	-1.8581	0.081742	0.91899	-4.4157
Mecr	0.24124	7.224	-1.8571	0.081889	0.91899	-4.4172
Commd3	0.29141	9.9462	-1.855	0.082206	0.91899	-4.4203
Sox1ot	-0.24976	6.758	1.8547	0.082254	0.91899	-4.4208
Magoh	0.53162	8.0704	-1.8542	0.082326	0.91899	-4.4215
Smim11	0.36483	9.0153	-1.8538	0.082391	0.91899	-4.4222
Srp54a	0.24298	8.8099	-1.8536	0.082419	0.91899	-4.4225
Eif3g	0.19129	11.135	-1.8529	0.082524	0.91899	-4.4235
100044829	0.27484	10.182	-1.8525	0.082588	0.91899	-4.4241
Specc1l	0.23784	10.223	-1.8516	0.082718	0.91899	-4.4254
Npy	0.33432	10.614	-1.8482	0.083241	0.92125	-4.4306
Znrd2	0.31326	9.6015	-1.8477	0.083318	0.92125	-4.4313
Ccdc59	0.35758	6.9407	-1.8471	0.083401	0.92125	-4.4322
Bex2	0.27963	12.091	-1.8464	0.083516	0.92125	-4.4333
Sema7a	-0.28706	7.9692	1.8454	0.083662	0.92125	-4.4347
Rnaseh2c	0.27073	6.8839	-1.8423	0.084138	0.92125	-4.4393
Dtna	0.21978	7.4202	-1.8411	0.08432	0.92125	-4.4411
Ndufs2	0.31129	8.9537	-1.8407	0.084384	0.92125	-4.4417
Coq6	0.25139	8.303	-1.8397	0.084541	0.92125	-4.4432
Sbds	0.1777	10.009	-1.8392	0.084604	0.92125	-4.4438
Samd14	0.28721	10.908	-1.8391	0.084623	0.92125	-4.444
Frat2	0.19807	7.6407	-1.8391	0.084631	0.92125	-4.4441
Ccl21a	0.40001	7.0137	-1.8359	0.085119	0.925	-4.4488
Odc1	0.41893	10.504	-1.8348	0.085285	0.92526	-4.4504
Prorsd1	0.33531	6.7809	-1.8332	0.085535	0.92535	-4.4528
270135	0.17312	7.7725	-1.8329	0.08558	0.92535	-4.4532
Mrps9	0.19261	9.1864	-1.8308	0.085915	0.92742	-4.4564
Ulk1	0.18542	8.1737	-1.8284	0.086288	0.92822	-4.4599
Foxo1	0.20762	7.2914	-1.8275	0.086426	0.92822	-4.4612
Eef1a2	-0.23181	11.194	1.8274	0.086443	0.92822	-4.4614
675228	0.32736	11.804	-1.8266	0.086563	0.92822	-4.4625
Rbsn	0.18925	8.3593	-1.8228	0.087175	0.93323	-4.4683
Fen1	0.19087	8.225	-1.8201	0.087601	0.93624	-4.4722
Fam168b	0.20009	9.3953	-1.8182	0.087894	0.93783	-4.475
Clns1a	0.18868	9.4336	-1.8159	0.088263	0.94021	-4.4784
Pqbp1	0.40035	6.6984	-1.815	0.088414	0.94028	-4.4798
Polr1d	0.26931	9.6271	-1.811	0.08905	0.94395	-4.4856
Sfxn5	0.34889	8.5787	-1.811	0.089052	0.94395	-4.4856
Gabarapl1	0.2155	11.046	-1.809	0.089373	0.94418	-4.4886
Kif3b	0.21707	7.7898	-1.8081	0.089522	0.94418	-4.4899
Serbp1	0.20231	10.475	-1.8078	0.08957	0.94418	-4.4903
Hjurp	0.21988	9.337	-1.807	0.089694	0.94418	-4.4915
Dtx2	0.21946	7.7146	-1.8057	0.089907	0.94418	-4.4934
Ggnbp2	0.20496	10.532	-1.8037	0.090237	0.94418	-4.4964
Dapk1	0.27821	7.2151	-1.8033	0.090294	0.94418	-4.4969
Rnf167	0.24768	7.7473	-1.803	0.090351	0.94418	-4.4974
Tubb6	0.72237	6.9826	-1.8027	0.0904	0.94418	-4.4978
100047012	0.27565	9.6521	-1.8019	0.090534	0.94418	-4.499
Acta2	0.28811	7.2119	-1.8	0.09084	0.94541	-4.5018
Ripor1	0.20695	7.6293	-1.7991	0.090987	0.94541	-4.5031
Jtb	0.20239	10.495	-1.7985	0.09109	0.94541	-4.504
Thoc1	0.23177	7.8823	-1.7943	0.091776	0.94838	-4.5101
H2ac20	0.42683	11.941	-1.7936	0.091893	0.94838	-4.5111
Sec24c	0.19332	8.7095	-1.7931	0.091982	0.94838	-4.5119
Slc25a47	0.19592	7.0707	-1.7925	0.092066	0.94838	-4.5127
Col4a2	0.31241	8.6333	-1.7921	0.092148	0.94838	-4.5134
Chmp4b	0.29318	9.8572	-1.7912	0.092294	0.94838	-4.5147
Slc17a8	-0.36272	7.3161	1.7895	0.092572	0.94838	-4.5171
Abhd4	0.2554	7.8725	-1.7893	0.092613	0.94838	-4.5175
Lpar6	0.31094	7.69	-1.7883	0.092774	0.94838	-4.5189
Utp4	0.1907	8.1052	-1.7868	0.093015	0.94838	-4.521
28027	0.21078	7.481	-1.786	0.093152	0.94838	-4.5222
Celsr2	-0.26705	7.9595	1.7831	0.093652	0.94838	-4.5265
Sidt2	0.18161	7.4616	-1.7828	0.093687	0.94838	-4.5268
Ercc1	0.24525	7.8425	-1.7801	0.09415	0.94838	-4.5308
Tfrc	0.21252	9.5086	-1.7797	0.094212	0.94838	-4.5314
Upf2	0.28793	9.4199	-1.7789	0.094362	0.94838	-4.5326
Unc119	0.23704	6.7941	-1.7785	0.094423	0.94838	-4.5332
Uap1l1	0.40826	7.4377	-1.7773	0.094628	0.94838	-4.5349
Rps13	0.32517	11.946	-1.7772	0.094635	0.94838	-4.535
Hdgf	0.27681	10.176	-1.777	0.094671	0.94838	-4.5353
Satb2	0.40066	6.6874	-1.777	0.09468	0.94838	-4.5354
Cemip2	0.1967	7.4291	-1.7769	0.094696	0.94838	-4.5355
Raly	0.21205	8.9781	-1.7766	0.09475	0.94838	-4.536
Ino80c	0.33158	8.1734	-1.7732	0.095331	0.95034	-4.5409
Apaf1	0.21053	8.5697	-1.7725	0.095444	0.95034	-4.5419
Alyref	0.21951	9.8988	-1.7724	0.095454	0.95034	-4.542
Plekha1	0.22875	9.699	-1.7713	0.095645	0.95034	-4.5436
Commd6	0.2705	9.0545	-1.7681	0.096197	0.95034	-4.5482
Dab1	0.28996	7.8167	-1.7666	0.096462	0.95034	-4.5505
Ryk	0.18631	8.7436	-1.7652	0.0967	0.95034	-4.5524
Rbm8a	0.28717	8.3789	-1.7642	0.096881	0.95034	-4.554
Yeats4	0.26925	9.9997	-1.7641	0.096897	0.95034	-4.5541
Abtb1	0.35183	7.6603	-1.7638	0.096944	0.95034	-4.5545
Rnf135	0.23978	6.672	-1.7638	0.096946	0.95034	-4.5545
Mrpl9	0.17861	9.4889	-1.7631	0.097072	0.95034	-4.5555
Ebna1bp2	0.23992	7.9618	-1.7614	0.097353	0.95034	-4.5579
Uba5	0.18779	9.6219	-1.76	0.097604	0.95034	-4.56
B4galt3	0.2131	8.8563	-1.7594	0.097709	0.95034	-4.5608
Pop7	0.22362	7.6298	-1.7573	0.098072	0.95034	-4.5638
Prmt5	0.18712	9.1337	-1.7565	0.098218	0.95034	-4.565
Nipsnap2	0.26744	8.13	-1.7554	0.098405	0.95034	-4.5666
H2ac11	0.36722	7.5026	-1.7541	0.098643	0.95034	-4.5685
Ddx52	0.22241	8.048	-1.7538	0.098686	0.95034	-4.5689
Rpl9	0.23795	13.601	-1.753	0.098837	0.95034	-4.5701
Eif5	0.24257	11.208	-1.7528	0.098867	0.95034	-4.5703
Kank3	0.27747	7.2029	-1.7519	0.099028	0.95034	-4.5717
Ube2e3	0.25299	9.6971	-1.7514	0.099119	0.95034	-4.5724
Cib1	0.22083	8.2775	-1.7492	0.099505	0.95034	-4.5755
Plekha8	0.3336	6.8138	-1.7478	0.099761	0.95034	-4.5776
Clip1	0.24437	7.6175	-1.7471	0.099877	0.95034	-4.5785
Shprh	0.19066	7.7951	-1.745	0.10025	0.95034	-4.5816
Galnt1	0.20011	7.6173	-1.7436	0.1005	0.95034	-4.5835
Dgkk	-0.36722	6.6943	1.7419	0.10081	0.95034	-4.586
Cdk19	0.22302	8.3869	-1.7394	0.10126	0.95034	-4.5896
Scp2	0.2309	9.1048	-1.737	0.1017	0.95034	-4.5931
Ccdc137	0.19728	7.2165	-1.7366	0.10176	0.95034	-4.5936
Hexa	0.21392	8.0302	-1.7361	0.10186	0.95034	-4.5943
Bex4	0.24042	10.761	-1.7355	0.10196	0.95034	-4.5952
Crip2	0.45629	12.196	-1.7355	0.10197	0.95034	-4.5952
Mrps34	0.21193	10.749	-1.7353	0.10199	0.95034	-4.5954
Edem2	0.26776	7.7513	-1.735	0.10206	0.95034	-4.596
Igdcc4	-0.21512	9.0022	1.7347	0.1021	0.95034	-4.5963
Pnkp	0.22254	8.4843	-1.7345	0.10214	0.95034	-4.5966
Cxxc1	0.18192	9.2157	-1.7339	0.10224	0.95034	-4.5974
H2-DMa	-0.24018	8.1127	1.7331	0.1024	0.95034	-4.5987
Gpt2	0.30681	8.4231	-1.7318	0.10263	0.95034	-4.6005
Tgfbi	0.34398	6.6906	-1.7315	0.10269	0.95034	-4.6009
Casp6	0.20351	7.052	-1.7314	0.1027	0.95034	-4.601
Prdx2	0.17422	11.492	-1.7297	0.10302	0.95034	-4.6035
Bckdha	0.23323	7.9574	-1.7281	0.10331	0.95034	-4.6057
100046003	0.1693	8.3668	-1.7269	0.10354	0.95034	-4.6075
Snrpd2	0.35876	11.999	-1.7233	0.10419	0.95034	-4.6126
Ranbp9	0.23223	8.2177	-1.7231	0.10423	0.95034	-4.6128
Bcl6	0.4398	8.9517	-1.7227	0.10431	0.95034	-4.6135
Kat8	0.2089	8.3361	-1.7225	0.10435	0.95034	-4.6138
Bloc1s1	0.30803	9.1092	-1.7222	0.1044	0.95034	-4.6142
Dlg4	0.23697	8.8157	-1.7215	0.10453	0.95034	-4.6152
Eef1g	0.2079	13.045	-1.7207	0.10468	0.95034	-4.6163
Capzb	0.2113	9.7143	-1.7184	0.10511	0.95034	-4.6197
Rab24	0.30045	8.3853	-1.7176	0.10525	0.95034	-4.6207
4931406P16Rik	0.18827	8.3392	-1.715	0.10574	0.95034	-4.6244
Adss	0.20322	8.8728	-1.7136	0.106	0.95034	-4.6264
Dusp14	0.29681	6.6746	-1.7131	0.1061	0.95034	-4.6272
Tfpt	0.22773	7.6895	-1.7129	0.10613	0.95034	-4.6274
Gnai2	0.29663	9.1008	-1.7126	0.10619	0.95034	-4.6278
Slc38a2	0.41147	7.9582	-1.7119	0.10632	0.95034	-4.6288
Gnao1	0.21466	10.686	-1.7112	0.10645	0.95034	-4.6298
1700123O20Rik	0.22169	9.0101	-1.7085	0.10696	0.95034	-4.6337
Rpl18	0.27978	12.195	-1.7079	0.10707	0.95034	-4.6345
Pias1	0.22452	8.5395	-1.706	0.10744	0.95034	-4.6372
H2ac15	0.43141	10.29	-1.7024	0.10812	0.95034	-4.6423
Med31	0.29999	7.7905	-1.7022	0.10815	0.95034	-4.6425
Arih2	0.22556	9.3596	-1.6993	0.10872	0.95034	-4.6467
Nars	0.24524	9.2083	-1.6992	0.10873	0.95034	-4.6468
Mrps18a	0.22642	9.6349	-1.6988	0.10881	0.95034	-4.6473
Trf	0.26053	7.2641	-1.6979	0.10899	0.95034	-4.6487
Ssr3	0.20009	10.584	-1.6952	0.1095	0.95034	-4.6524
Rsl24d1	0.26578	9.2949	-1.695	0.10955	0.95034	-4.6527
Lrrc29	0.24483	6.3541	-1.6948	0.10958	0.95034	-4.653
100047619	0.20935	10.793	-1.6942	0.1097	0.95034	-4.6538
Ctsz	0.45828	6.7745	-1.6935	0.10983	0.95034	-4.6549
Pmp22	0.39704	7.0536	-1.6931	0.10991	0.95034	-4.6554
Rps11	0.30448	13.29	-1.6928	0.10996	0.95034	-4.6558
2700081O15Rik	0.55957	6.0036	-1.6927	0.10999	0.95034	-4.656
Mark3	0.25193	7.7037	-1.6925	0.11003	0.95034	-4.6563
Kcnh3	-0.2606	7.2541	1.6918	0.11015	0.95034	-4.6572
Rsph9	0.26359	8.7896	-1.6911	0.11029	0.95034	-4.6582
Phactr4	0.27792	8.309	-1.6891	0.11069	0.95034	-4.661
Chmp1b	0.32418	8.7542	-1.6889	0.11073	0.95034	-4.6613
Rgs7bp	-0.25391	10.5	1.6884	0.11082	0.95034	-4.662
Nxt1	0.19651	7.0246	-1.6882	0.11087	0.95034	-4.6623
Phc2	0.22416	9.6979	-1.6879	0.11092	0.95034	-4.6627
Sf3a3	0.24338	10.136	-1.6869	0.11111	0.95034	-4.6641
Hnrnpf	0.24975	7.7571	-1.6867	0.11115	0.95034	-4.6643
Wipi2	0.19661	7.3863	-1.6856	0.11137	0.95034	-4.666
Tmem192	0.20313	7.5979	-1.6854	0.11141	0.95034	-4.6663
Bag6	0.2067	9.0146	-1.6845	0.11158	0.95034	-4.6675
Eef1d	0.19441	8.798	-1.683	0.11187	0.95034	-4.6695
Wbp1l	0.33262	10.046	-1.683	0.11188	0.95034	-4.6696
Rhno1	0.18724	9.8178	-1.6827	0.11193	0.95034	-4.67
Rtf2	0.26496	8.7486	-1.6813	0.11221	0.95034	-4.6719
Nip7	0.18788	7.7169	-1.6813	0.11222	0.95034	-4.672
73170	0.21008	6.745	-1.681	0.11227	0.95034	-4.6724
Mtmr14	0.27756	7.7931	-1.6804	0.11238	0.95034	-4.6732
Zfp94	0.188	7.861	-1.6791	0.11265	0.95034	-4.6751
Rps10	0.32422	11.553	-1.6791	0.11266	0.95034	-4.6751
Afg3l1	0.21061	7.3358	-1.679	0.11268	0.95034	-4.6753
Appl2	0.33704	8.4741	-1.6788	0.1127	0.95034	-4.6754
Svbp	0.29448	10.032	-1.677	0.11306	0.95034	-4.678
Slc13a4	-0.33786	8.598	1.6766	0.11314	0.95034	-4.6786
Eif2b1	0.28318	9.0132	-1.6765	0.11316	0.95034	-4.6786
Gm5905	0.35728	12.198	-1.6764	0.11319	0.95034	-4.6789
Srp68	0.21548	6.6558	-1.674	0.11365	0.95034	-4.6821
Naa35	0.19731	9.383	-1.6735	0.11376	0.95034	-4.6829
Igsf11	0.34633	7.0835	-1.6735	0.11377	0.95034	-4.683
Khdc4	0.20685	10.122	-1.673	0.11386	0.95034	-4.6836
Ppp1r10	0.39411	8.9495	-1.672	0.11405	0.95034	-4.6849
Rwdd1	0.17493	9.6433	-1.6711	0.11424	0.95034	-4.6862
Gpn3	0.23252	7.9875	-1.6711	0.11425	0.95034	-4.6863
Nup160	0.2466	7.4354	-1.6704	0.11437	0.95034	-4.6872
Plin2	0.39515	6.4804	-1.6701	0.11444	0.95034	-4.6876
Ercc3	0.19783	9.4448	-1.6693	0.11459	0.95034	-4.6887
Rars	0.21051	8.7803	-1.6685	0.11477	0.95034	-4.6899
Grn	0.24863	9.1501	-1.6658	0.1153	0.95034	-4.6936
B4galt1	0.27881	6.5217	-1.6649	0.11548	0.95034	-4.6948
100046457	0.17906	9.1184	-1.6648	0.1155	0.95034	-4.695
Kat7	0.19178	7.8035	-1.6639	0.11569	0.95034	-4.6963
Tmem229b	-0.1951	8.3856	1.6621	0.11605	0.95034	-4.6988
Mat2a	0.23731	9.2703	-1.6617	0.11614	0.95034	-4.6994
Ethe1	0.22376	7.7359	-1.6613	0.11621	0.95034	-4.6999
Tmem108	-0.24485	8.4221	1.6607	0.11633	0.95034	-4.7007
Epc1	0.21694	8.5299	-1.6607	0.11634	0.95034	-4.7008
Pdp1	0.18486	7.9486	-1.6605	0.11638	0.95034	-4.701
Bex3	0.23544	12.165	-1.658	0.11688	0.95034	-4.7044
Dync1li1	0.29643	7.6527	-1.6573	0.11702	0.95034	-4.7054
Spg21	0.25418	9.3013	-1.6561	0.11728	0.95034	-4.7071
Rmdn3	0.19646	7.8588	-1.6542	0.11766	0.95034	-4.7097
Sart1	0.28397	7.0622	-1.6541	0.11768	0.95034	-4.7098
100047856	0.36805	8.7199	-1.6535	0.11781	0.95034	-4.7107
Rrp15	0.22135	7.8071	-1.6527	0.11796	0.95034	-4.7118
Ap5s1	0.17887	8.2964	-1.6522	0.11807	0.95034	-4.7125
Phc1	0.17573	7.7276	-1.6522	0.11808	0.95034	-4.7126
F2r	0.3348	9.9537	-1.6512	0.11828	0.95034	-4.7139
Ost4	0.31169	10.431	-1.6498	0.11857	0.95034	-4.7158
Lsamp	0.22596	7.0459	-1.6493	0.11867	0.95034	-4.7165
Tmbim4	0.2325	10.706	-1.6492	0.1187	0.95034	-4.7167
Ssbp4	0.1912	6.7956	-1.6476	0.11903	0.95034	-4.7189
1700088E04Rik	0.20357	8.0987	-1.6463	0.11929	0.95034	-4.7207
Tpr	0.22411	8.4137	-1.6444	0.1197	0.95034	-4.7233
Polr2h	0.22006	9.9161	-1.6428	0.12002	0.95034	-4.7255
Gm9803	0.29146	9.0311	-1.6414	0.12032	0.95034	-4.7275
Cyp51	-0.22787	9.5142	1.6406	0.12048	0.95034	-4.7285
Cidea	0.19377	7.3958	-1.6395	0.12071	0.95034	-4.73
Wdr3	0.36106	5.9441	-1.6392	0.12079	0.95034	-4.7305
Brinp3	-0.23497	8.2911	1.6384	0.12094	0.95034	-4.7315
Cdk11b	0.18731	8.3172	-1.6381	0.12101	0.95034	-4.732
Ldb1	0.18956	10.925	-1.6372	0.12119	0.95034	-4.7332
Gabrb1	0.23477	8.6593	-1.6357	0.12151	0.95034	-4.7353
Ccdc174	0.23383	8.9288	-1.6356	0.12153	0.95034	-4.7354
Taf1d	0.34526	6.9337	-1.6354	0.12157	0.95034	-4.7357
Gemin7	0.26569	7.7409	-1.6351	0.12165	0.95034	-4.7362
Srsf10	0.24583	7.2927	-1.6347	0.12173	0.95034	-4.7367
Elovl6	-0.32632	9.0393	1.6336	0.12197	0.95034	-4.7382
Hyal2	0.22875	9.5136	-1.6322	0.12226	0.95034	-4.7401
Rpusd4	0.19212	8.1214	-1.6314	0.12242	0.95034	-4.7412
Rpl23	0.3409	11.966	-1.6313	0.12244	0.95034	-4.7413
Serp1	0.21091	9.1542	-1.6303	0.12266	0.95034	-4.7427
Znrd1	0.25219	8.8733	-1.6296	0.12282	0.95034	-4.7437
100045005	-0.24354	10.632	1.628	0.12314	0.95034	-4.7458
Fam98a	-0.2103	9.9179	1.6271	0.12334	0.95034	-4.7471
Tsr3	0.30951	8.738	-1.6269	0.12338	0.95034	-4.7474
Stoml1	0.22524	6.9835	-1.6257	0.12364	0.95034	-4.749
Mc4r	0.28177	6.6457	-1.625	0.12379	0.95034	-4.7499
Mterf1b	0.21671	7.6986	-1.6225	0.12433	0.95034	-4.7534
St3gal5	0.26238	8.1971	-1.6215	0.12454	0.95034	-4.7547
Cox6b1	0.28139	12.509	-1.6214	0.12456	0.95034	-4.7549
100048301	0.25269	9.0432	-1.6198	0.12492	0.95034	-4.7571
Ang	0.24893	6.6857	-1.6193	0.12502	0.95034	-4.7578
Prpf19	0.18077	10.249	-1.6188	0.12514	0.95034	-4.7585
Letmd1	0.15427	8.9444	-1.6184	0.12521	0.95034	-4.759
Clta	0.2426	10.198	-1.6171	0.12549	0.95034	-4.7607
Ly6e	0.26648	7.4508	-1.6166	0.12561	0.95034	-4.7615
Usp16	0.19807	8.0508	-1.6153	0.12589	0.95034	-4.7632
Snx17	0.22234	10.559	-1.6145	0.12606	0.95034	-4.7643
Rbm48	0.28515	7.8362	-1.6143	0.1261	0.95034	-4.7646
Osbpl6	0.27616	6.7991	-1.6134	0.12629	0.95034	-4.7658
Limk1	-0.19429	8.6919	1.613	0.12639	0.95034	-4.7664
Psmb3	0.25616	11.568	-1.6126	0.12648	0.95034	-4.767
Mrps23	0.16842	8.9963	-1.6121	0.12658	0.95034	-4.7676
Mier1	0.21221	6.8711	-1.6119	0.12663	0.95034	-4.7678
Carhsp1	0.22882	9.1334	-1.6116	0.1267	0.95034	-4.7683
Gsta4	0.19067	7.1845	-1.611	0.12683	0.95034	-4.7691
Efr3a	0.19102	7.5629	-1.6095	0.12715	0.95034	-4.7711
Wdr74	0.20885	8.5597	-1.6093	0.1272	0.95034	-4.7714
Tmem63b	-0.18671	9.1512	1.609	0.12726	0.95034	-4.7718
Spsb1	0.27446	7.8856	-1.6085	0.12738	0.95034	-4.7725
Atp6v0e	0.28397	9.7199	-1.6076	0.12757	0.95034	-4.7737
Jak2	0.27998	7.4504	-1.6066	0.12778	0.95034	-4.775
Rab23	0.19706	7.073	-1.6053	0.12808	0.95034	-4.7768
Kdm5b	0.20646	6.6405	-1.6052	0.1281	0.95034	-4.777
Rin1	0.28749	6.702	-1.6043	0.1283	0.95034	-4.7782
Rdh11	-0.19986	8.2615	1.604	0.12837	0.95034	-4.7786
Nosip	0.22701	7.3691	-1.6034	0.12849	0.95034	-4.7793
Dctn4	0.25057	10.558	-1.6026	0.12868	0.95034	-4.7805
Chkb	0.19432	8.617	-1.6025	0.1287	0.95034	-4.7806
Nxf1	0.3653	7.1368	-1.6013	0.12896	0.95034	-4.7822
Rplp1	0.20708	14.114	-1.601	0.12903	0.95034	-4.7827
Surf1	0.3152	7.919	-1.6007	0.1291	0.95034	-4.7831
Sh3bp2	0.23104	8.7078	-1.6003	0.12918	0.95034	-4.7836
Esyt1	0.26308	6.8411	-1.5987	0.12955	0.95034	-4.7858
Fos	0.55069	7.0622	-1.598	0.12971	0.95034	-4.7868
AI597479	0.18203	8.1686	-1.5977	0.12977	0.95034	-4.7872
Mfn1	0.36494	8.8153	-1.5976	0.12979	0.95034	-4.7873
Uaca	0.22304	9.2001	-1.5973	0.12985	0.95034	-4.7876
Prpf3	0.16696	7.2884	-1.5962	0.13011	0.95034	-4.7892
Tpm3	0.25221	8.0766	-1.5959	0.13016	0.95034	-4.7895
Rpf1	0.30994	8.1921	-1.5954	0.13028	0.95034	-4.7902
Bcor	0.19104	6.8348	-1.5951	0.13036	0.95034	-4.7907
AU040320	-0.15764	8.2345	1.595	0.13037	0.95034	-4.7908
Zxdc	0.17326	6.9882	-1.5942	0.13054	0.95034	-4.7918
Gabrd	-0.2307	7.1551	1.593	0.13083	0.95034	-4.7936
Ydjc	-0.19699	9.7018	1.5919	0.13107	0.95034	-4.795
Cdkn1c	0.23719	10.255	-1.5917	0.1311	0.95034	-4.7952
Nipbl	0.16824	7.6668	-1.5915	0.13116	0.95034	-4.7955
Atl2	0.22892	7.095	-1.5913	0.13119	0.95034	-4.7957
Plod3	0.23687	9.466	-1.5891	0.13169	0.95034	-4.7987
Rab21	0.27963	7.6325	-1.5881	0.13193	0.95034	-4.8002
Sqstm1	0.17906	10.698	-1.5878	0.13198	0.95034	-4.8004
Wnt7b	0.19758	8.7559	-1.5876	0.13204	0.95034	-4.8008
Msi2	0.20769	6.8006	-1.5864	0.13231	0.95034	-4.8024
Trp53	0.24292	7.2786	-1.5859	0.13241	0.95034	-4.803
Gusb	0.25952	7.4207	-1.5853	0.13255	0.95034	-4.8038
Bin1	0.16542	8.6072	-1.5847	0.13268	0.95034	-4.8046
Zfp870	0.1666	7.1415	-1.5845	0.13275	0.95034	-4.805
Hist1h2ap	0.35261	12.101	-1.5844	0.13277	0.95034	-4.8051
Gstm1	0.52964	8.8009	-1.5839	0.13288	0.95034	-4.8058
Mkx	0.33196	6.8089	-1.5829	0.13311	0.95034	-4.8071
Ccdc86	0.25214	8.0528	-1.5817	0.13339	0.95034	-4.8088
Tceal6	0.21879	8.37	-1.5805	0.13366	0.95034	-4.8104
Arhgap22	0.22549	6.5553	-1.5766	0.13455	0.95034	-4.8155
Fam76b	0.18973	9.2009	-1.5766	0.13455	0.95034	-4.8156
Kat5	0.1741	7.6152	-1.5748	0.13495	0.95034	-4.8179
Scn4b	-0.44255	6.724	1.5745	0.13502	0.95034	-4.8183
Trub1	0.18257	7.7222	-1.5742	0.13511	0.95034	-4.8188
Pfdn4	0.22291	10.089	-1.5737	0.13521	0.95034	-4.8194
Cdt1	0.3582	7.2646	-1.5735	0.13526	0.95034	-4.8197
Rap2b	0.2329	6.8523	-1.5734	0.13528	0.95034	-4.8198
Ndufa10	0.19362	11.773	-1.572	0.13562	0.95034	-4.8218
Spire1	0.15688	7.3171	-1.5706	0.13594	0.95034	-4.8236
Selenop	0.46427	8.0919	-1.57	0.13607	0.95034	-4.8243
Celf4	0.19573	9.2019	-1.5696	0.13617	0.95034	-4.8249
Bola2	0.37395	10.326	-1.5684	0.13645	0.95034	-4.8265
Szrd1	0.26195	9.254	-1.5668	0.13682	0.95034	-4.8286
Mrpl40	0.18959	9.127	-1.5668	0.13682	0.95034	-4.8287
Zbtb17	0.19238	9.3731	-1.566	0.13702	0.95034	-4.8298
Lyz1	0.44355	7.4826	-1.5648	0.1373	0.95034	-4.8314
Rnf8	0.18273	8.0027	-1.5637	0.13754	0.95034	-4.8327
Uck2	0.22158	8.0758	-1.5617	0.13801	0.95034	-4.8354
Pbdc1	0.27356	7.4715	-1.5602	0.13836	0.95034	-4.8374
Etfb	0.23649	9.1627	-1.5597	0.13849	0.95034	-4.8381
Fchsd2	0.23226	10.274	-1.5594	0.13857	0.95034	-4.8386
Plrg1	0.29196	11.079	-1.5587	0.13873	0.95034	-4.8395
Spen	0.26515	6.3457	-1.5583	0.13882	0.95034	-4.84
Angpt2	0.34123	6.5321	-1.557	0.13913	0.95034	-4.8417
Rnf114	0.19606	7.2936	-1.5568	0.13916	0.95034	-4.8419
Scamp2	0.2163	9.5749	-1.5566	0.13921	0.95034	-4.8422
Ddit4	0.20696	9.1807	-1.5561	0.13934	0.95034	-4.8429
Rabac1	0.25052	10.753	-1.5557	0.13944	0.95034	-4.8435
Timp2	0.1875	11.149	-1.5547	0.13966	0.95034	-4.8447
Lsm8	0.25712	9.8124	-1.5533	0.14	0.95034	-4.8466
Fbxw7	0.23988	8.5495	-1.5511	0.14054	0.95034	-4.8496
Phf5a	0.26096	11.131	-1.5508	0.1406	0.95034	-4.8499
Gng10	0.20887	10.837	-1.5502	0.14075	0.95034	-4.8508
Sde2	0.26456	9.9454	-1.5482	0.14121	0.95034	-4.8533
Tmem132e	-0.2037	7.7799	1.5471	0.14149	0.95034	-4.8549
Pik3r1	0.14406	10.064	-1.5464	0.14166	0.95034	-4.8558
Sf3b2	0.16482	10.949	-1.5461	0.14172	0.95034	-4.8561
Sh3glb1	0.32693	6.7097	-1.5451	0.14197	0.95034	-4.8575
Spag5	0.33773	6.1893	-1.545	0.14199	0.95034	-4.8576
Tgoln1	0.26155	7.1469	-1.545	0.14199	0.95034	-4.8576
Spr	0.19732	8.4148	-1.5442	0.14219	0.95034	-4.8587
Gadd45g	0.38865	8.8227	-1.544	0.14223	0.95034	-4.8589
Nudt9	0.25241	8.6311	-1.5425	0.14258	0.95034	-4.8609
Smn1	0.18585	10.363	-1.5425	0.1426	0.95034	-4.8609
Cox14	0.2781	10.559	-1.5424	0.14263	0.95034	-4.8611
Arrb2	0.16156	8.4572	-1.5423	0.14265	0.95034	-4.8612
Plek	0.57725	6.059	-1.5422	0.14267	0.95034	-4.8613
100047369	0.33818	9.1269	-1.5403	0.14312	0.95034	-4.8638
Adap1	-0.28093	8.4257	1.5401	0.14317	0.95034	-4.864
Gm5560	0.20134	10.118	-1.5397	0.14326	0.95034	-4.8646
Defb11	-0.30775	6.7103	1.5397	0.14328	0.95034	-4.8647
Hmga1	0.19583	7.3993	-1.5395	0.14331	0.95034	-4.8648
Ssrp1	0.18891	8.8713	-1.5391	0.14342	0.95034	-4.8654
Isg20l2	0.20785	8.0485	-1.5387	0.14351	0.95034	-4.8659
Lrrtm1	0.29228	7.9115	-1.5383	0.14362	0.95034	-4.8665
Slc35a1	0.24316	6.723	-1.5382	0.14364	0.95034	-4.8666
Entpd6	0.23818	6.4575	-1.538	0.14368	0.95034	-4.8668
P2ry6	0.43145	7.6843	-1.5378	0.14374	0.95034	-4.8671
Vps33a	0.15533	8.4328	-1.5369	0.14395	0.95034	-4.8683
Ddx6	0.18884	7.0483	-1.5368	0.14399	0.95034	-4.8685
Gdpd1	0.19187	10.669	-1.5365	0.14404	0.95034	-4.8688
Fam214a	0.21518	8.8055	-1.536	0.14416	0.95034	-4.8694
Sf3b3	0.18441	8.742	-1.535	0.14442	0.95034	-4.8708
Mvb12a	0.37555	9.3057	-1.5336	0.14475	0.95034	-4.8726
Rbms1	0.15794	7.6554	-1.5336	0.14477	0.95034	-4.8727
Lsm4	0.2823	11.225	-1.5333	0.14484	0.95034	-4.8731
Mcc	0.19473	7.9436	-1.5331	0.14488	0.95034	-4.8732
Fam234b	0.2291	7.7017	-1.5323	0.14508	0.95034	-4.8743
H2bc15	0.4366	7.4617	-1.5304	0.14555	0.95034	-4.8768
Fam50a	0.28055	7.9956	-1.5301	0.14561	0.95034	-4.8772
Atn1	0.26129	7.5767	-1.5294	0.14579	0.95034	-4.8782
Uck1	0.33921	7.4262	-1.5293	0.14582	0.95034	-4.8783
Rab11fip5	-0.18884	8.855	1.5291	0.14587	0.95034	-4.8785
Fam13c	0.19724	7.6127	-1.5291	0.14587	0.95034	-4.8786
Vwc2l	-0.18164	8.2593	1.5274	0.14629	0.95034	-4.8808
Bet1l	0.18282	9.2496	-1.5267	0.14645	0.95034	-4.8816
Bnip1	0.19187	8.1798	-1.5267	0.14646	0.95034	-4.8817
Tbc1d22a	0.26197	9.286	-1.5236	0.14722	0.95034	-4.8857
Zfpl1	0.22222	6.824	-1.5192	0.14831	0.95034	-4.8914
Crkl	0.1691	7.6024	-1.5186	0.14847	0.95034	-4.8923
Col18a1	0.25186	7.0344	-1.5183	0.14854	0.95034	-4.8926
Spin2c	0.20196	7.3307	-1.5169	0.14889	0.95034	-4.8945
Psma2	0.26941	12.482	-1.5164	0.14902	0.95034	-4.8951
100048613	0.29917	12.469	-1.516	0.14912	0.95034	-4.8956
Exoc4	-0.19614	8.3887	1.5154	0.14927	0.95034	-4.8964
Rad9b	0.2296	6.9364	-1.5154	0.14928	0.95034	-4.8965
Zscan21	0.22037	7.056	-1.5147	0.14944	0.95034	-4.8973
Ctns	0.18345	7.2464	-1.514	0.14963	0.95034	-4.8983
Rxrb	0.21973	9.4722	-1.514	0.14963	0.95034	-4.8983
Brd2	0.15515	10.739	-1.5106	0.15049	0.95034	-4.9027
Slc16a9	0.28357	6.9033	-1.509	0.15088	0.95034	-4.9047
Psma5	0.25582	12.238	-1.5061	0.15164	0.95034	-4.9086
Rfng	0.29179	7.3597	-1.506	0.15165	0.95034	-4.9087
Eif3f	0.20991	12.97	-1.5048	0.15197	0.95034	-4.9103
Gm5796	0.17863	10.872	-1.5026	0.15251	0.95034	-4.913
Zkscan14	0.17981	7.8877	-1.5017	0.15275	0.95034	-4.9142
Commd5	0.15858	8.1525	-1.501	0.15293	0.95034	-4.9151
Zfp280d	0.153	7.9359	-1.5005	0.15305	0.95034	-4.9158
Lsm2	0.27941	7.816	-1.5005	0.15307	0.95034	-4.9158
Vwa5a	0.42773	6.6679	-1.4999	0.15322	0.95034	-4.9166
Neurod1	0.53997	5.9203	-1.4996	0.1533	0.95034	-4.917
Mcf2l	0.20698	9.2773	-1.4991	0.15341	0.95034	-4.9176
Fam168a	-0.1837	8.6973	1.4989	0.15346	0.95034	-4.9178
Plekhb2	-0.21535	10.471	1.4986	0.15355	0.95034	-4.9182
Mrps28	0.26806	8.2752	-1.4984	0.15359	0.95034	-4.9184
Clk3	0.18447	8.6409	-1.4979	0.15372	0.95034	-4.9191
Ankzf1	0.22823	6.8413	-1.4968	0.154	0.95034	-4.9205
Tbc1d17	0.24404	8.1625	-1.4965	0.15409	0.95034	-4.921
Ube2e1	0.16478	8.1868	-1.4965	0.15409	0.95034	-4.921
Rbfa	0.16591	9.5894	-1.4955	0.15435	0.95034	-4.9223
Lyrm1	0.21449	6.8761	-1.4952	0.15443	0.95034	-4.9227
Nenf	0.29188	10.081	-1.4951	0.15444	0.95034	-4.9227
Hsd17b4	0.20443	10.202	-1.4949	0.1545	0.95034	-4.923
Fgfbp3	0.32571	7.7535	-1.4941	0.15471	0.95034	-4.9241
Med8	0.18092	8.7341	-1.4935	0.15486	0.95034	-4.9248
Gria1	0.15981	8.7618	-1.4934	0.15488	0.95034	-4.9249
Gtf3c5	0.19032	7.2315	-1.4927	0.15507	0.95034	-4.9259
Ahctf1	0.43354	7.4584	-1.4924	0.15516	0.95034	-4.9263
Hdgfl2	0.17696	10.952	-1.4912	0.15544	0.95034	-4.9277
Tmed4	0.21792	8.3839	-1.4912	0.15546	0.95034	-4.9278
Tuba4a	-0.45057	8.2249	1.491	0.1555	0.95034	-4.928
Mrps18b	0.17517	9.3028	-1.4895	0.15591	0.95034	-4.93
Pid1	0.18721	8.5322	-1.4893	0.15595	0.95034	-4.9302
Vps45	-0.20673	8.7688	1.4885	0.15615	0.95034	-4.9312
Cx3cl1	-0.28031	10.528	1.4883	0.15622	0.95034	-4.9316
Hif1a	0.29617	7.2684	-1.4878	0.15635	0.95034	-4.9322
Rrp1	0.40602	6.5357	-1.4874	0.15646	0.95034	-4.9327
Mak16	0.24603	7.9491	-1.4872	0.1565	0.95034	-4.9329
Slu7	0.26039	7.2705	-1.4861	0.15679	0.95034	-4.9344
H2ac12	0.38648	10.012	-1.4856	0.15692	0.95034	-4.935
Hnrnph1	0.19145	9.9307	-1.4836	0.15744	0.95034	-4.9375
Stk25	0.20203	8.9075	-1.4835	0.15748	0.95034	-4.9377
Per1	0.21502	7.3067	-1.483	0.15761	0.95034	-4.9384
Utp6	-0.18177	8.9134	1.4819	0.15788	0.95034	-4.9397
Psme1	0.20288	10.074	-1.4813	0.15804	0.95034	-4.9405
Helz	0.19356	6.8474	-1.4809	0.15816	0.95034	-4.941
Htr1a	0.18162	7.1468	-1.4802	0.15835	0.95034	-4.942
Lamp1	0.2703	10.754	-1.4792	0.15859	0.95034	-4.9431
100045300	0.18969	11.497	-1.4784	0.1588	0.95034	-4.9442
Acap3	0.17027	8.0918	-1.4784	0.15882	0.95034	-4.9442
Psmb10	0.21593	9.607	-1.4777	0.15899	0.95034	-4.9451
Eif3d	0.15568	11.62	-1.4777	0.159	0.95034	-4.9451
Nkd2	0.17584	7.4124	-1.4776	0.15903	0.95034	-4.9452
Ilf2	0.15893	10.829	-1.4769	0.15922	0.95034	-4.9462
Ddx49	0.21892	7.3599	-1.4763	0.15936	0.95034	-4.9469
Cdkn2d	0.3264	8.2022	-1.4763	0.15937	0.95034	-4.9469
Rer1	0.33451	7.4662	-1.4761	0.15942	0.95034	-4.9471
Vrk3	0.2529	8.3232	-1.476	0.15944	0.95034	-4.9472
Ncam1	0.1837	7.7079	-1.4756	0.15957	0.95034	-4.9478
Zswim4	0.21673	7.2431	-1.4756	0.15957	0.95034	-4.9478
Eif4a1	0.19372	12.087	-1.4746	0.15983	0.95034	-4.9491
Gnptg	0.1931	10.877	-1.4704	0.16094	0.95034	-4.9544
Pgls	0.29015	10.382	-1.4701	0.16101	0.95034	-4.9548
Prkaca	-0.15544	9.9999	1.4697	0.16113	0.95034	-4.9553
Gm9731	0.20493	7.1626	-1.4678	0.16165	0.95034	-4.9578
216164	-0.16997	9.861	1.4668	0.16191	0.95034	-4.959
Exosc1	0.16193	9.0112	-1.465	0.16239	0.95034	-4.9613
Cacna2d3	-0.19152	8.9251	1.4633	0.16285	0.95034	-4.9635
Stk32c	-0.24105	8.2262	1.4631	0.1629	0.95034	-4.9637
Rab40c	0.1814	10.393	-1.4624	0.16308	0.95034	-4.9645
Ttc33	0.31661	7.5952	-1.462	0.16319	0.95034	-4.9651
Gart	0.17256	7.6911	-1.4615	0.16333	0.95034	-4.9657
Rpp25l	0.19596	9.0538	-1.4607	0.16356	0.95034	-4.9668
Zranb1	0.17851	8.1662	-1.4599	0.16378	0.95034	-4.9678
Prkab1	0.22131	7.6339	-1.4597	0.16382	0.95034	-4.968
Timm29	0.16976	9.3409	-1.459	0.16401	0.95034	-4.9689
100045617	0.28315	11.827	-1.458	0.16429	0.95034	-4.9702
Il11ra1	0.27685	9.8804	-1.4571	0.16454	0.95034	-4.9714
Lmo2	-0.18485	8.8937	1.4567	0.16464	0.95034	-4.9718
Ddrgk1	0.19388	10.308	-1.4565	0.16468	0.95034	-4.972
Nhsl1	0.17411	7.5508	-1.4558	0.1649	0.95034	-4.973
Nek9	0.26802	7.4229	-1.4554	0.16499	0.95034	-4.9735
Snhg11	0.27764	9.7266	-1.4551	0.16509	0.95034	-4.9739
Iars2	0.15543	7.4376	-1.453	0.16564	0.95034	-4.9765
Acd	0.27115	10.856	-1.4524	0.16582	0.95034	-4.9773
2700062C07Rik	0.1914	7.7063	-1.4521	0.16591	0.95034	-4.9777
Lypla2	0.17798	12.504	-1.452	0.16593	0.95034	-4.9778
Sephs2	0.20407	7.1794	-1.4506	0.16631	0.95034	-4.9795
En2	0.35497	5.779	-1.4499	0.16649	0.95034	-4.9803
Crmp1	0.14828	10.917	-1.4487	0.16683	0.95034	-4.9819
Ppme1	0.23978	11.479	-1.4479	0.16705	0.95034	-4.9829
Bmp1	0.18358	7.7182	-1.4475	0.16717	0.95034	-4.9835
Psap	0.15695	12.464	-1.4473	0.16721	0.95034	-4.9836
Fbxo38	0.21272	7.6254	-1.4454	0.16774	0.95034	-4.9861
Atf7ip	0.31977	8.7376	-1.4445	0.168	0.95034	-4.9873
100047615	0.27949	13.151	-1.4437	0.16823	0.95034	-4.9883
Mief2	0.1771	7.1695	-1.4432	0.16836	0.95034	-4.9889
Synj2bp	0.23708	8.1376	-1.4431	0.16837	0.95034	-4.9889
Zfp747	0.23234	6.9546	-1.4425	0.16855	0.95034	-4.9897
Rpain	0.19422	7.9261	-1.4423	0.1686	0.95034	-4.9899
Mrpl48	0.20128	8.8878	-1.441	0.16896	0.95034	-4.9916
Nelfb	0.20255	7.8493	-1.4409	0.169	0.95034	-4.9918
Ntrk2	0.22279	8.855	-1.4404	0.16914	0.95034	-4.9924
Pisd-ps1	0.1979	9.588	-1.439	0.16951	0.95034	-4.9941
Rab3gap2	0.14709	8.1793	-1.4388	0.16957	0.95034	-4.9943
Smg6	0.21203	7.3152	-1.4385	0.16966	0.95034	-4.9947
Wdr37	0.28462	6.9719	-1.4359	0.1704	0.95034	-4.998
Tmem33	0.1914	9.3986	-1.4348	0.17071	0.95034	-4.9994
Ppt1	0.23311	7.7104	-1.4339	0.17094	0.95034	-5.0004
Gtf2h3	0.36274	8.6411	-1.4337	0.17099	0.95034	-5.0007
Timm44	0.17878	7.7303	-1.4337	0.171	0.95034	-5.0007
Sec63	0.33905	7.9809	-1.4321	0.17146	0.95034	-5.0028
Meaf6	0.20341	7.4811	-1.431	0.17178	0.95034	-5.0042
Abhd17a	-0.21319	11.18	1.4308	0.17183	0.95034	-5.0044
Zpr1	0.20133	9.634	-1.4302	0.17199	0.95034	-5.0051
Ro60	0.21602	8.0079	-1.4301	0.17202	0.95034	-5.0053
Sec24b	0.14345	8.6962	-1.4301	0.17202	0.95034	-5.0053
Soat1	0.49294	6.1261	-1.4299	0.17208	0.95034	-5.0055
Klhdc2	0.22699	12.209	-1.4297	0.17212	0.95034	-5.0057
Parp6	0.20698	10.788	-1.4293	0.17225	0.95034	-5.0063
Ccdc12	0.34851	7.4676	-1.4292	0.17226	0.95034	-5.0063
Slc31a1	-0.1338	8.8143	1.429	0.17234	0.95034	-5.0067
654842	0.21825	9.4188	-1.4278	0.17266	0.95034	-5.0081
1110012L19Rik	0.30546	7.7255	-1.427	0.1729	0.95034	-5.0091
Lyve1	0.45889	6.0519	-1.4259	0.1732	0.95034	-5.0105
Cplx2	0.21486	9.9018	-1.4252	0.1734	0.95034	-5.0113
Mfap2	0.18467	7.7572	-1.425	0.17348	0.95034	-5.0117
Rpia	0.16324	7.4621	-1.4245	0.17362	0.95034	-5.0123
Neurod2	0.28411	6.8534	-1.4244	0.17364	0.95034	-5.0123
Topors	0.13253	8.0691	-1.424	0.17375	0.95034	-5.0128
Mrpl42	0.24199	10.15	-1.4223	0.17424	0.95034	-5.015
Tmem179b	0.23767	6.5074	-1.4222	0.17426	0.95034	-5.0151
Hsp90ab1	0.15739	10.962	-1.4217	0.17441	0.95034	-5.0157
Arsb	-0.18237	8.6677	1.421	0.17461	0.95034	-5.0166
Sod1	0.2261	11.527	-1.4205	0.17474	0.95034	-5.0171
Pcyox1l	-0.21226	7.4524	1.4202	0.17483	0.95034	-5.0175
Sema4b	0.17402	9.4724	-1.4195	0.17503	0.95034	-5.0184
Rela	0.2474	9.0271	-1.4188	0.17525	0.95034	-5.0193
Clk4	0.30743	8.577	-1.4185	0.17531	0.95034	-5.0196
Timm21	0.21535	7.6747	-1.4178	0.17553	0.95034	-5.0206
Tceal8	0.19558	10.02	-1.4178	0.17553	0.95034	-5.0206
Ntan1	0.15771	10.382	-1.4177	0.17557	0.95034	-5.0207
Zfp212	0.2135	7.5831	-1.4174	0.17564	0.95034	-5.0211
Cab39l	-0.29706	7.8569	1.4174	0.17565	0.95034	-5.0211
Ube2k	0.29483	9.0946	-1.4171	0.17573	0.95034	-5.0214
Ctc1	0.24993	9.1866	-1.4142	0.17658	0.95034	-5.0251
Rnps1	0.17456	9.4596	-1.4142	0.17658	0.95034	-5.0251
Nnmt	0.27315	7.8772	-1.4139	0.17664	0.95034	-5.0253
Asf1a	0.16456	7.3342	-1.4138	0.17668	0.95034	-5.0255
Tmub1	0.14468	7.6269	-1.4137	0.1767	0.95034	-5.0256
Smarcc1	0.25607	6.7523	-1.413	0.1769	0.95034	-5.0265
Cstf3	0.31761	8.725	-1.412	0.17719	0.95034	-5.0277
Gstp1	0.19196	9.7171	-1.4116	0.17732	0.95034	-5.0282
Fam192a	0.3003	9.1519	-1.4114	0.17736	0.95034	-5.0284
Faf2	0.22938	7.5662	-1.4113	0.1774	0.95034	-5.0286
Eif2ak2	0.23928	7.0015	-1.411	0.17748	0.95034	-5.0289
Sh3rf3	0.14182	7.705	-1.4107	0.17758	0.95034	-5.0293
Supt4b	0.22224	10.854	-1.4099	0.17781	0.95034	-5.0304
Gnas	0.24051	8.2839	-1.4093	0.17797	0.95034	-5.031
Ilf3	0.22072	6.6933	-1.4083	0.17826	0.95034	-5.0323
Cox7a1	0.20482	6.9854	-1.4082	0.17829	0.95034	-5.0324
Nkiras2	0.21367	8.1298	-1.408	0.17837	0.95034	-5.0327
Gnb1	0.2655	10.166	-1.4079	0.17839	0.95034	-5.0328
Usp19	0.22535	6.9832	-1.4078	0.17841	0.95034	-5.0329
Stard3nl	0.17574	9.2131	-1.4073	0.17857	0.95034	-5.0336
Galnt11	0.15203	9.1476	-1.4067	0.17873	0.95034	-5.0342
1600012H06Rik	0.26829	6.9354	-1.406	0.17893	0.95034	-5.0351
Hnrnpdl	0.3758	9.1571	-1.406	0.17895	0.95034	-5.0352
Gatd1	0.15729	7.5899	-1.4039	0.17956	0.95034	-5.0377
100048645	0.15939	9.1061	-1.4037	0.17962	0.95034	-5.038
Aurkaip1	0.22636	10.568	-1.4031	0.1798	0.95034	-5.0387
Sox17	0.2975	5.979	-1.4024	0.17999	0.95034	-5.0395
Zdhhc7	0.19546	9.6092	-1.402	0.18012	0.95034	-5.0401
Inpp5e	0.1904	7.2602	-1.4016	0.18023	0.95034	-5.0405
Cep78	0.2905	8.3695	-1.4009	0.18042	0.95034	-5.0414
Atg13	0.13706	7.8968	-1.4002	0.18064	0.95034	-5.0422
Ap2s1	0.16027	11.103	-1.3997	0.18078	0.95034	-5.0428
Faim2	-0.15856	8.1474	1.3983	0.1812	0.95034	-5.0446
Snip1	0.2433	7.6182	-1.3977	0.18138	0.95034	-5.0454
Fam160a2	0.23578	9.3267	-1.3964	0.18177	0.95034	-5.047
Lamp2	0.35185	8.8718	-1.3951	0.18214	0.95034	-5.0485
Polr1a	0.16914	8.0444	-1.395	0.18217	0.95034	-5.0486
Sgf29	0.22107	7.9276	-1.394	0.18247	0.95034	-5.0498
Snapc4	0.25302	7.4817	-1.3935	0.18261	0.95034	-5.0504
Tpgs1	0.25709	8.1876	-1.3933	0.18269	0.95034	-5.0508
Dmtf1	0.1611	7.7734	-1.393	0.18276	0.95034	-5.051
Rab12	0.17087	9.3905	-1.3928	0.18282	0.95034	-5.0513
Nit2	0.23459	6.9036	-1.3925	0.18292	0.95034	-5.0517
Klf7	0.17942	10.792	-1.3909	0.18338	0.95034	-5.0536
Gphn	-0.19373	9.1149	1.3908	0.18343	0.95034	-5.0538
Sla	0.27289	9.6222	-1.3907	0.18344	0.95034	-5.0539
Ralgds	0.28601	6.7377	-1.3895	0.18381	0.95034	-5.0554
Banf1	0.20221	9.7379	-1.3893	0.18385	0.95034	-5.0556
Sugp1	0.22544	10.19	-1.3892	0.1839	0.95034	-5.0558
Prr15	0.27926	6.8137	-1.3855	0.18499	0.95034	-5.0602
Rabgap1	0.22889	9.7468	-1.3855	0.18501	0.95034	-5.0603
Acot11	0.29467	6.5486	-1.3853	0.18506	0.95034	-5.0605
Fbxo4	0.18484	7.8381	-1.3845	0.18529	0.95034	-5.0614
Cd53	0.59352	6.0611	-1.3845	0.1853	0.95034	-5.0615
Hypk	0.37567	10.386	-1.3843	0.18536	0.95034	-5.0617
Plcg2	0.26477	6.5206	-1.3838	0.18553	0.95034	-5.0624
Pitpna	-0.15831	11.286	1.3824	0.18593	0.95034	-5.064
Gja4	0.16833	7.0523	-1.3824	0.18594	0.95034	-5.064
Get4	0.14126	9.4645	-1.3819	0.18609	0.95034	-5.0646
Slc6a13	-0.20515	7.9867	1.381	0.18635	0.95034	-5.0657
Slc4a3	-0.19354	8.8674	1.3804	0.18654	0.95034	-5.0664
Arpc1a	0.19513	10.195	-1.3797	0.18676	0.95034	-5.0673
Eprs	0.15006	7.7833	-1.3797	0.18676	0.95034	-5.0673
Zfp330	0.1846	9.6824	-1.3781	0.18723	0.95034	-5.0692
Ep400	0.1779	9.0871	-1.3778	0.18732	0.95034	-5.0696
Txn2	0.19989	7.3083	-1.3775	0.18741	0.95034	-5.07
Fam180a	-0.35729	7.1009	1.3768	0.18761	0.95034	-5.0708
Arl2bp	0.17088	9.3346	-1.3765	0.18773	0.95034	-5.0712
Tbc1d15	0.21522	7.7112	-1.3749	0.1882	0.95034	-5.0731
Acly	-0.19914	11.453	1.3747	0.18826	0.95034	-5.0733
Phkg2	0.19022	8.3321	-1.3745	0.18833	0.95034	-5.0736
Kcnc1	-0.15395	8.1369	1.3744	0.18834	0.95034	-5.0737
Hikeshi	0.15689	10.204	-1.3743	0.18839	0.95034	-5.0738
Gm5113	0.17698	7.3681	-1.3741	0.18846	0.95034	-5.0741
Toe1	0.13514	7.2169	-1.3737	0.18857	0.95034	-5.0746
Rpl34	0.29057	11.841	-1.3732	0.18871	0.95034	-5.0751
Rnf25	0.17663	7.3874	-1.3707	0.18948	0.95034	-5.0782
Kcnc4	-0.21474	9.1803	1.3707	0.18948	0.95034	-5.0782
Tbc1d20	0.15908	8.5737	-1.3682	0.19026	0.95034	-5.0812
Cap1	0.1909	8.5169	-1.3681	0.19028	0.95034	-5.0813
Cir1	0.36644	7.3302	-1.3674	0.1905	0.95034	-5.0822
Cenpl	0.22371	7.4666	-1.3674	0.19051	0.95034	-5.0822
Tmem53	0.17941	6.6107	-1.3661	0.1909	0.95034	-5.0838
Cipc	0.15441	7.6724	-1.366	0.19093	0.95034	-5.0839
Nkain1	0.30736	7.2619	-1.3649	0.19125	0.95034	-5.0851
Lrrc8a	0.17479	7.158	-1.3644	0.19142	0.95034	-5.0858
Etfrf1	0.20743	8.1132	-1.3635	0.19171	0.95034	-5.0869
100044776	0.2372	9.5641	-1.3627	0.19194	0.95034	-5.0878
Atad3a	0.18885	9.8092	-1.3622	0.19211	0.95034	-5.0885
Chic2	0.1466	9.2409	-1.3617	0.19226	0.95034	-5.0891
Grcc10	0.39585	10.347	-1.3605	0.19262	0.95034	-5.0905
Mrc1	0.21435	7.4933	-1.3598	0.19283	0.95034	-5.0913
Rxylt1	0.15825	9.0717	-1.3597	0.19286	0.95034	-5.0914
Nudt22	0.16421	7.089	-1.3594	0.19297	0.95034	-5.0918
Birc2	0.19708	7.5842	-1.359	0.1931	0.95034	-5.0923
Rrp36	0.17539	7.0526	-1.3586	0.19321	0.95034	-5.0928
Commd8	0.18517	6.9574	-1.3586	0.19322	0.95034	-5.0928
384793	0.17309	7.0722	-1.3581	0.19338	0.95034	-5.0934
Vps26a	0.29856	5.7921	-1.3578	0.19345	0.95034	-5.0937
Cyb5b	-0.13144	11.003	1.3578	0.19347	0.95034	-5.0937
Ube4b	0.16247	10.124	-1.3576	0.19354	0.95034	-5.094
Phf6	0.17572	7.4247	-1.3574	0.1936	0.95034	-5.0943
Abhd14a	0.22851	6.8553	-1.3571	0.19369	0.95034	-5.0946
Klf5	0.18444	8.7748	-1.3561	0.19399	0.95034	-5.0958
Abcb6	0.18376	7.7542	-1.3554	0.19422	0.95034	-5.0966
Krtcap2	0.31372	11.444	-1.3553	0.19424	0.95034	-5.0967
Sap30l	0.23988	10.306	-1.354	0.19465	0.95034	-5.0983
Stam	0.24973	6.5494	-1.3539	0.19467	0.95034	-5.0984
Chrac1	0.15132	7.1917	-1.3538	0.19471	0.95034	-5.0985
Lgi3	-0.19508	6.8229	1.3532	0.19488	0.95034	-5.0992
Map1lc3a	-0.17047	9.1207	1.3532	0.1949	0.95034	-5.0992
Gpr137	-0.16456	8.4659	1.3513	0.1955	0.95034	-5.1015
Sez6l	-0.23536	9.8236	1.3513	0.1955	0.95034	-5.1015
Fbxw17	0.14569	8.3925	-1.3512	0.19552	0.95034	-5.1016
Fem1c	0.21891	6.5542	-1.3509	0.1956	0.95034	-5.1019
Spag7	0.30966	8.5344	-1.3506	0.19572	0.95034	-5.1024
100046741	0.24215	9.7798	-1.3502	0.19584	0.95034	-5.1028
Med15	0.14726	8.009	-1.35	0.1959	0.95034	-5.1031
Dmtn	-0.1538	9.6478	1.3491	0.19619	0.95034	-5.1042
H2ax	0.14948	8.6961	-1.3481	0.1965	0.95034	-5.1053
Cartpt	0.24541	7.1877	-1.3478	0.1966	0.95034	-5.1057
Smarca4	0.1798	7.069	-1.3474	0.19671	0.95034	-5.1062
Klhl24	0.23508	6.7648	-1.347	0.19685	0.95034	-5.1067
Slc35a3	0.20632	6.4959	-1.347	0.19686	0.95034	-5.1067
Ccdc130	0.32966	8.5736	-1.3466	0.19698	0.95034	-5.1072
Sparc	0.16702	10.296	-1.3463	0.19705	0.95034	-5.1074
Gpsm1	0.1416	8.9606	-1.3461	0.19714	0.95034	-5.1077
Ptrh2	0.20831	6.6803	-1.346	0.19717	0.95034	-5.1079
Elmod1	0.19648	9.6555	-1.3453	0.19739	0.95034	-5.1087
Srsf6	0.27311	9.3781	-1.344	0.1978	0.95034	-5.1102
Gm7609	0.35684	6.8098	-1.3435	0.19794	0.95034	-5.1108
Mrpl49	0.16966	8.2461	-1.3435	0.19794	0.95034	-5.1108
Zfp574	0.20531	9.3795	-1.3431	0.19807	0.95034	-5.1113
Capn2	0.29516	7.97	-1.3426	0.19824	0.95034	-5.1119
Katnbl1	0.2172	7.8166	-1.3415	0.19858	0.95034	-5.1132
Gimap6	0.27766	6.4348	-1.3412	0.19869	0.95034	-5.1136
Dnajc3	0.2193	8.0515	-1.3412	0.19869	0.95034	-5.1136
Mrpl23	0.24826	10.966	-1.341	0.19876	0.95034	-5.1138
Chst2	0.24086	8.6693	-1.3403	0.19895	0.95034	-5.1146
Ppfia3	-0.14622	7.9758	1.3402	0.19899	0.95034	-5.1147
Necap1	0.16792	9.7533	-1.34	0.19905	0.95034	-5.1149
Mcat	0.22231	7.0669	-1.3396	0.19917	0.95034	-5.1154
Cnih4	0.39824	8.6288	-1.3384	0.19957	0.95034	-5.1169
E2f1	0.1931	8.1653	-1.3381	0.19968	0.95034	-5.1173
Pde1b	-0.21715	10.082	1.3373	0.1999	0.95034	-5.1181
Fam8a1	0.26281	7.3042	-1.3371	0.19997	0.95034	-5.1184
Gpc2	0.4917	5.8831	-1.3355	0.20049	0.95034	-5.1203
Gm10146	0.46605	10.383	-1.3346	0.20077	0.95034	-5.1213
Rasal1	-0.18592	7.2898	1.3337	0.20106	0.95034	-5.1224
Hsf1	-0.1423	9.2626	1.3328	0.20136	0.95034	-5.1235
Pex11b	0.17907	9.6402	-1.3324	0.20147	0.95034	-5.1239
Morf4l1	0.16933	11.179	-1.3323	0.20153	0.95034	-5.1241
Sar1b	0.15163	10.411	-1.332	0.20162	0.95034	-5.1245
Tgs1	0.17803	7.1895	-1.3316	0.20173	0.95034	-5.1248
Tmem204	-0.19082	7.6761	1.3316	0.20175	0.95034	-5.1249
Rae1	0.18988	9.2213	-1.3315	0.20177	0.95034	-5.125
Dhx30	0.23811	10.735	-1.3314	0.20179	0.95034	-5.1251
Ext2	0.28613	9.0833	-1.331	0.20195	0.95034	-5.1256
Atraid	0.24848	10.813	-1.3302	0.20221	0.95034	-5.1266
Mis18a	0.19396	9.0789	-1.3301	0.20224	0.95034	-5.1267
Gins4	0.1545	9.1087	-1.3298	0.20232	0.95034	-5.127
Nav1	-0.13277	11.945	1.3297	0.20234	0.95034	-5.1271
Tmem121b	-0.1648	7.8241	1.3296	0.2024	0.95034	-5.1273
Arf2	0.1937	10.989	-1.3295	0.20241	0.95034	-5.1273
Commd4	0.15727	9.5087	-1.3292	0.20253	0.95034	-5.1278
Fcrls	0.43262	7.3061	-1.3291	0.20255	0.95034	-5.1279
Cdipt	0.18027	10.627	-1.3278	0.20296	0.95034	-5.1293
Kpna2	0.38721	5.8758	-1.3276	0.20303	0.95034	-5.1296
Selenoh	0.23774	11.997	-1.327	0.20323	0.95034	-5.1303
Arhgdib	0.27597	7.5869	-1.3267	0.20331	0.95034	-5.1306
Ackr1	0.19541	10.387	-1.3264	0.20343	0.95034	-5.1311
Syt11	0.17699	8.681	-1.3262	0.2035	0.95034	-5.1313
1700029P11Rik	0.33313	6.8218	-1.3261	0.20351	0.95034	-5.1314
Abraxas2	0.12806	9.0082	-1.3258	0.20362	0.95034	-5.1318
LOC100041504	0.24369	6.4978	-1.3246	0.20402	0.95034	-5.1332
Flii	0.19147	7.1355	-1.3245	0.20403	0.95034	-5.1333
Agfg2	-0.17092	7.8601	1.3242	0.20413	0.95034	-5.1336
Igsf9	0.17069	8.4044	-1.3239	0.20422	0.95034	-5.1339
Tgfbrap1	0.22676	10.126	-1.3233	0.20442	0.95034	-5.1347
Ramp1	0.1914	8.969	-1.3218	0.20492	0.95034	-5.1365
Scarb2	0.29942	7.0494	-1.3213	0.20509	0.95034	-5.1371
Zfp322a	0.59626	6.1223	-1.3196	0.20563	0.95034	-5.139
Ecel1	-0.25262	6.8383	1.3191	0.20579	0.95034	-5.1396
Ints14	0.3342	8.6661	-1.3189	0.20585	0.95034	-5.1398
Porcn	-0.1427	8.1517	1.3188	0.20588	0.95034	-5.1399
Ctsc	0.29195	7.1683	-1.3183	0.20605	0.95034	-5.1405
Rabif	0.17694	8.3133	-1.318	0.20614	0.95034	-5.1409
Zfp532	0.13262	8.751	-1.318	0.20614	0.95034	-5.1409
Dtymk	0.17003	9.5769	-1.3175	0.20632	0.95034	-5.1415
Syn2	-0.14929	11.292	1.3168	0.20654	0.95034	-5.1423
Bdh1	0.20595	8.9572	-1.3168	0.20656	0.95034	-5.1424
Kank1	-0.17575	7.7319	1.3143	0.20738	0.95034	-5.1453
Zfp579	-0.15175	9.0102	1.3143	0.20738	0.95034	-5.1453
Foxn3	0.13811	8.1373	-1.3142	0.20739	0.95034	-5.1453
Aldoc	0.46972	10.959	-1.3134	0.20766	0.95034	-5.1463
Castor2	0.17469	7.6232	-1.313	0.2078	0.95034	-5.1468
Zfc3h1	0.16726	9.2814	-1.3126	0.20794	0.95034	-5.1473
Cops2	0.26654	10.9	-1.3122	0.20805	0.95034	-5.1476
Ndufa7	0.27496	11.318	-1.3119	0.20814	0.95034	-5.148
Rnf113a2	0.15663	8.18	-1.311	0.20846	0.95034	-5.1491
Wdr45	0.22205	7.9685	-1.3109	0.20847	0.95034	-5.1492
Rab27a	0.16351	7.1462	-1.3097	0.20887	0.95034	-5.1506
Ptbp1	0.15346	7.6088	-1.3096	0.20892	0.95034	-5.1507
Eif4g2	0.50147	6.1818	-1.3093	0.20901	0.95034	-5.151
Pdgfc	0.20389	6.3524	-1.3081	0.20942	0.95034	-5.1525
Ndufa6	0.28291	11.209	-1.3076	0.20959	0.95034	-5.1531
Nt5c3	0.15302	9.4932	-1.3072	0.2097	0.95034	-5.1535
Ppm1a	0.13079	10.474	-1.3072	0.2097	0.95034	-5.1535
Slf2	0.2128	8.2855	-1.3066	0.20992	0.95034	-5.1542
Sec23ip	0.21013	6.5342	-1.3052	0.21039	0.95034	-5.1559
Abcg4	-0.20867	9.2604	1.3048	0.21052	0.95034	-5.1564
Ubfd1	0.49044	6.1958	-1.3037	0.21088	0.95034	-5.1576
Syt4	0.1847	11.868	-1.3031	0.21106	0.95034	-5.1582
Thy1	-0.1771	11.829	1.3028	0.21119	0.95034	-5.1587
Anapc5	0.1585	10.839	-1.3022	0.21136	0.95034	-5.1593
Tha1	0.3108	6.7921	-1.302	0.21143	0.95034	-5.1595
Ogdh	-0.15496	8.6718	1.3015	0.2116	0.95034	-5.1601
Fam219b	0.21402	6.7436	-1.3013	0.21168	0.95034	-5.1604
Psmd7	0.30809	10.202	-1.3009	0.21179	0.95034	-5.1608
Rxrg	-0.20265	7.2831	1.3001	0.21208	0.95034	-5.1618
Pmm1	0.16195	9.1931	-1.2982	0.2127	0.95034	-5.1639
Zc4h2	0.15642	8.7121	-1.2981	0.21274	0.95034	-5.1641
Vkorc1	0.19559	8.992	-1.2976	0.21292	0.95034	-5.1647
Manbal	0.14099	10.637	-1.2967	0.21321	0.95034	-5.1657
Tial1	0.27898	6.0837	-1.2957	0.21355	0.95034	-5.1669
Ndufa8	0.19477	10.948	-1.2956	0.21358	0.95034	-5.167
100048726	0.25572	6.1889	-1.2948	0.21385	0.95034	-5.1679
Pepd	0.21656	6.9548	-1.2944	0.21397	0.95034	-5.1683
Gatc	0.16874	10.154	-1.2937	0.21422	0.95034	-5.1692
LOC654426	0.19563	10.391	-1.2934	0.21433	0.95034	-5.1695
Polr3b	0.13624	8.1536	-1.2933	0.21437	0.95034	-5.1697
Bdh2	0.30722	6.944	-1.2928	0.21452	0.95034	-5.1702
Gng4	-0.16812	9.6758	1.2928	0.21454	0.95034	-5.1702
Plk1	0.2014	7.3013	-1.2922	0.21474	0.95034	-5.1709
Mdk	0.16951	8.1998	-1.2907	0.21525	0.95034	-5.1727
Rpl41	0.17668	13.912	-1.2906	0.21526	0.95034	-5.1727
Dguok	0.15636	8.4192	-1.2905	0.21529	0.95034	-5.1728
Dok5	0.25679	8.1672	-1.2905	0.21531	0.95034	-5.1729
Mfsd13a	-0.21206	7.3285	1.2903	0.21536	0.95034	-5.173
Tmem59	0.26912	9.7561	-1.2885	0.216	0.95034	-5.1752
Cebpb	0.18474	7.2634	-1.2878	0.21622	0.95034	-5.176
Rpl37	0.3173	11.964	-1.2874	0.21635	0.95034	-5.1764
Klhdc10	0.17263	11.876	-1.2866	0.21664	0.95034	-5.1774
Arhgdig	-0.16125	11.535	1.2865	0.21668	0.95034	-5.1775
Cherp	0.13426	8.3534	-1.2854	0.21702	0.95034	-5.1787
Ndufa2	0.33106	11.193	-1.2829	0.21789	0.95034	-5.1816
Ythdf2	0.19936	9.1242	-1.2823	0.21811	0.95034	-5.1823
Eps8	0.16193	7.2926	-1.2821	0.21817	0.95034	-5.1825
Gfer	0.1801	9.5922	-1.282	0.21821	0.95034	-5.1827
Mag	-0.44306	7.324	1.282	0.21821	0.95034	-5.1827
Ankrd12	0.13053	8.8512	-1.2819	0.21823	0.95034	-5.1827
Cope	0.22329	9.6513	-1.2815	0.21836	0.95034	-5.1832
Ckmt1	-0.17659	11.234	1.2811	0.21851	0.95034	-5.1837
Kdelr2	0.15078	8.2181	-1.2811	0.21852	0.95034	-5.1837
Rpl13a	0.27906	9.2836	-1.2806	0.21866	0.95034	-5.1842
Alg10b	0.20158	6.7822	-1.2795	0.21906	0.95034	-5.1855
Ndufb7	0.26421	8.2228	-1.2791	0.2192	0.95034	-5.186
Hax1	0.27681	7.0968	-1.2782	0.21951	0.95034	-5.187
Cnot2	0.13281	8.3494	-1.2779	0.21962	0.95034	-5.1874
Traf7	0.65948	6.8398	-1.2775	0.21973	0.95034	-5.1877
Ranbp1	0.17718	10.083	-1.2775	0.21975	0.95034	-5.1878
Ppdpf	0.15842	8.9775	-1.2771	0.21988	0.95034	-5.1882
Syn1	-0.1293	11.299	1.2768	0.21999	0.95034	-5.1886
Gtf2h4	0.1542	7.6534	-1.276	0.22025	0.95034	-5.1895
Vapb	0.17124	8.1946	-1.2737	0.22104	0.95034	-5.1921
Ndufb3	0.2796	10.192	-1.2726	0.22144	0.95034	-5.1934
Rpl3	0.30836	13.091	-1.2725	0.22146	0.95034	-5.1935
Rhbdl2	0.57265	7.1042	-1.2704	0.22218	0.95034	-5.1958
Lix1	0.25239	7.1514	-1.2703	0.22222	0.95034	-5.196
Khdrbs3	0.27591	8.7943	-1.2657	0.22382	0.95034	-5.2012
Tsr2	0.16645	7.297	-1.265	0.22407	0.95034	-5.202
Zfp207	0.21326	8.4007	-1.2643	0.22431	0.95034	-5.2028
Rnd2	-0.14307	8.4391	1.2632	0.22469	0.95034	-5.204
Rnaset2b	0.15379	9.5704	-1.2631	0.22475	0.95034	-5.2042
Slc44a2	0.13625	7.6115	-1.2619	0.22516	0.95034	-5.2055
Tmem242	0.17366	11.069	-1.2611	0.22543	0.95034	-5.2064
66976	0.16766	9.063	-1.2611	0.22544	0.95034	-5.2064
Kat6b	0.17513	8.7776	-1.2607	0.22559	0.95034	-5.2069
Wdr61	0.22282	8.8576	-1.2605	0.22566	0.95034	-5.2071
Amph	0.17202	8.825	-1.2599	0.22586	0.95034	-5.2078
Zmpste24	0.1861	7.3115	-1.2597	0.22592	0.95034	-5.208
Iqcb1	0.17628	8.4508	-1.2593	0.22609	0.95034	-5.2085
Kctd5	0.21123	9.3478	-1.259	0.22616	0.95034	-5.2087
Hes6	0.1713	8.0637	-1.2582	0.22644	0.95034	-5.2097
Fads3	-0.14207	7.9633	1.2579	0.22656	0.95034	-5.21
Bmp4	0.18205	6.869	-1.2573	0.22678	0.95034	-5.2107
Psmc4	0.20396	11.234	-1.2553	0.22749	0.95034	-5.213
Neu1	0.15594	9.1569	-1.2552	0.22751	0.95034	-5.2131
Polr2j	0.27101	10.236	-1.2551	0.22754	0.95034	-5.2131
Dgcr6	0.12686	8.9805	-1.2546	0.22773	0.95034	-5.2137
Dusp23	0.23915	6.9877	-1.2542	0.22788	0.95034	-5.2142
Mrps10	0.17424	7.4276	-1.2529	0.22833	0.95034	-5.2157
Dcaf15	0.17091	9.1111	-1.2528	0.22837	0.95034	-5.2158
Fndc10	0.14453	9.5621	-1.2527	0.22842	0.95034	-5.2159
Tmem131l	0.16461	7.2656	-1.2522	0.22859	0.95034	-5.2165
Cenpa	0.17163	9.2773	-1.2517	0.22875	0.95034	-5.217
Man2a1	0.19571	7.7778	-1.2512	0.22892	0.95034	-5.2175
Eif3h	0.31818	6.0439	-1.2502	0.22929	0.95034	-5.2187
Pcgf3	0.15115	7.6348	-1.2501	0.22932	0.95034	-5.2188
Rps5	0.37526	9.8626	-1.2499	0.2294	0.95034	-5.2191
Ndufa5	0.26581	10.147	-1.2499	0.22941	0.95034	-5.2191
Dnajb1	0.22834	10.826	-1.2487	0.22982	0.95034	-5.2204
Zdhhc21	-0.16173	8.9998	1.2487	0.22982	0.95034	-5.2204
Zc2hc1a	-0.15446	11.466	1.2483	0.22995	0.95034	-5.2208
Ppm1d	0.15516	9.4356	-1.2481	0.23002	0.95034	-5.221
Akt1s1	0.2155	8.4094	-1.2467	0.23053	0.95034	-5.2226
Mok	0.17062	6.7523	-1.2455	0.23098	0.95034	-5.224
Vangl2	0.15561	8.0884	-1.2451	0.2311	0.95034	-5.2244
Zfp607a	0.28054	6.5115	-1.2446	0.2313	0.95034	-5.225
Heatr1	0.14544	7.7288	-1.2444	0.23135	0.95034	-5.2252
Usp5	0.24104	7.821	-1.2439	0.23156	0.95034	-5.2258
Elp5	0.30136	9.7253	-1.2432	0.23177	0.95034	-5.2265
Plvap	-0.13331	7.472	1.2429	0.23191	0.95034	-5.2269
Acadvl	0.20265	7.8694	-1.2427	0.23195	0.95034	-5.2271
Xpnpep3	0.18766	7.5213	-1.2426	0.23201	0.95034	-5.2272
Iah1	0.14681	7.5576	-1.2419	0.23227	0.95034	-5.228
Trappc1	0.19829	9.9848	-1.2416	0.23237	0.95034	-5.2283
Ints7	0.22273	7.8204	-1.2405	0.23276	0.95034	-5.2296
Dync1li2	0.14196	8.0514	-1.2403	0.23285	0.95034	-5.2298
Junb	-0.20947	6.8099	1.2399	0.23298	0.95034	-5.2303
Imp4	0.11501	8.208	-1.2397	0.23303	0.95034	-5.2304
Rab11fip2	0.12644	7.4758	-1.2396	0.23308	0.95034	-5.2306
Cnpy2	0.32069	8.6086	-1.2385	0.23349	0.95034	-5.2318
Pik3r3	-0.25512	9.1653	1.2385	0.2335	0.95034	-5.2318
Zcchc9	0.3308	6.1359	-1.2383	0.23354	0.95034	-5.232
Pllp	0.23849	7.0187	-1.238	0.23367	0.95034	-5.2324
Ddx27	0.17688	8.1457	-1.238	0.23368	0.95034	-5.2324
Gtpbp4	0.12475	9.1461	-1.2379	0.2337	0.95034	-5.2325
Tap2	0.22778	6.431	-1.2379	0.23371	0.95034	-5.2325
Smg7	0.22235	8.6476	-1.2378	0.23374	0.95034	-5.2326
Hspa9	0.16879	10.854	-1.2373	0.23391	0.95034	-5.2331
Hnrnpll	0.32691	8.685	-1.235	0.23476	0.95034	-5.2357
BC031181	0.14473	10.668	-1.2343	0.23502	0.95034	-5.2365
Akap9	0.17962	9.5835	-1.2341	0.23507	0.95034	-5.2367
Smim19	0.19605	9.7081	-1.2326	0.23561	0.95034	-5.2383
Podxl	0.22498	7.0182	-1.2326	0.23562	0.95034	-5.2384
Tollip	0.12037	9.2784	-1.2318	0.23591	0.95034	-5.2393
Bahcc1	0.20575	7.6991	-1.2316	0.23597	0.95034	-5.2395
Rps25	0.35	11.145	-1.2314	0.23606	0.95034	-5.2397
Lrwd1	0.16121	7.5513	-1.2312	0.23614	0.95034	-5.24
Abhd11	0.14766	9.0351	-1.2311	0.23615	0.95034	-5.24
Tfb2m	0.14583	8.4088	-1.231	0.2362	0.95034	-5.2402
Pcgf1	0.13567	8.533	-1.2307	0.2363	0.95034	-5.2405
Rpl38	0.26448	12.905	-1.2299	0.23662	0.95034	-5.2414
Cybc1	0.14655	7.4339	-1.2298	0.23665	0.95034	-5.2415
Lpl	0.23132	11.344	-1.2295	0.23674	0.95034	-5.2418
Hnrnpa2b1	0.15521	9.53	-1.2294	0.23679	0.95034	-5.2419
Fkbp10	0.16432	6.5637	-1.2293	0.23683	0.95034	-5.2421
Car2	0.22677	6.989	-1.2292	0.23686	0.95034	-5.2422
Tbca	0.24537	12.764	-1.2292	0.23686	0.95034	-5.2422
Dpp7	0.44643	8.2454	-1.228	0.23728	0.95034	-5.2434
Exosc2	0.16224	7.2531	-1.2278	0.23735	0.95034	-5.2436
Mzt2	0.16742	9.4421	-1.2272	0.2376	0.95034	-5.2444
H2ac7	0.31658	10.44	-1.2269	0.2377	0.95034	-5.2447
Jmjd6	0.20854	10.252	-1.2268	0.23772	0.95034	-5.2447
Zyx	0.14229	11.124	-1.2261	0.23798	0.95034	-5.2456
Sorcs3	-0.16951	8.4703	1.2257	0.23812	0.95034	-5.246
Bid	0.15112	7.5985	-1.2252	0.23833	0.95034	-5.2466
Aak1	-0.1653	9.0574	1.2251	0.23834	0.95034	-5.2466
Ptprs	0.22354	10.111	-1.2251	0.23837	0.95034	-5.2467
Tmem60	0.17431	9.6083	-1.225	0.2384	0.95034	-5.2468
Eif1a	0.16684	9.413	-1.2248	0.23846	0.95034	-5.247
Wdr45b	0.17736	7.9177	-1.2245	0.23859	0.95034	-5.2474
Arih1	0.32871	6.6712	-1.2239	0.2388	0.95034	-5.248
Mycbp2	0.14589	8.4516	-1.2238	0.23883	0.95034	-5.2481
Igf2r	0.13127	7.1961	-1.2233	0.239	0.95034	-5.2486
Ccs	0.20962	9.1498	-1.2232	0.23905	0.95034	-5.2488
Dynll2	-0.12068	8.5101	1.2232	0.23906	0.95034	-5.2488
Rrm1	0.15384	7.7356	-1.2218	0.23955	0.95034	-5.2503
Lpgat1	0.30452	5.7761	-1.2218	0.23957	0.95034	-5.2503
Prpf38b	0.25471	6.889	-1.2211	0.23983	0.95034	-5.2511
Lingo2	-0.26597	7.9438	1.2206	0.24001	0.95034	-5.2516
Tmem259	-0.14053	8.7986	1.2205	0.24005	0.95034	-5.2518
Ccdc124	0.38869	7.8606	-1.2204	0.24007	0.95034	-5.2518
Pcf11	0.32038	5.9353	-1.2204	0.24007	0.95034	-5.2518
Chmp7	0.16937	9.2248	-1.2202	0.24014	0.95034	-5.252
100046081	0.14073	8.6967	-1.2187	0.24073	0.95034	-5.2538
Mpv17	0.23006	7.668	-1.2186	0.24076	0.95034	-5.2539
Fam207a	0.13834	8.891	-1.2178	0.24104	0.95034	-5.2547
Mtx1	0.14891	9.448	-1.2175	0.24114	0.95034	-5.255
Plxnd1	0.20472	6.479	-1.2166	0.24147	0.95034	-5.256
Gal3st1	-0.19528	7.6858	1.2165	0.24153	0.95034	-5.2562
Stn1	0.2522	6.5688	-1.2161	0.24167	0.95034	-5.2566
Cuta	0.18762	9.1834	-1.216	0.24172	0.95034	-5.2567
Eif4e2	0.14166	7.3642	-1.2159	0.24175	0.95034	-5.2568
100045887	0.18731	9.9197	-1.2153	0.24196	0.95034	-5.2575
Cry2	0.23354	7.7149	-1.2148	0.24217	0.95034	-5.2581
Bbs4	0.22446	8.995	-1.2145	0.24228	0.95034	-5.2584
Rps24	0.2912	12.588	-1.2138	0.24251	0.95034	-5.2591
Cyp1b1	0.43571	6.3098	-1.2137	0.24256	0.95034	-5.2592
Cav1	0.65091	8.2101	-1.2135	0.24263	0.95034	-5.2594
Nifk	0.28948	8.7443	-1.2133	0.2427	0.95034	-5.2596
Lmf1	-0.1366	7.2739	1.2133	0.24273	0.95034	-5.2597
Zfpm2	0.17863	8.2364	-1.2118	0.24327	0.95034	-5.2613
Usb1	0.23541	8.1478	-1.2115	0.24339	0.95034	-5.2617
Lbh	-0.1704	8.3722	1.2114	0.24341	0.95034	-5.2617
Cldn5	0.13791	10.473	-1.2114	0.24342	0.95034	-5.2618
Srpk1	-0.20363	9.2461	1.2114	0.24342	0.95034	-5.2618
Gpr89	-0.17924	7.129	1.21	0.24394	0.95034	-5.2633
Tgfbr2	0.20107	7.3954	-1.21	0.24394	0.95034	-5.2633
Rnase4	0.41198	7.6511	-1.2075	0.24486	0.95034	-5.266
Lrrc41	0.13337	8.9314	-1.2075	0.24489	0.95034	-5.266
Dmrta2	0.18386	7.658	-1.2074	0.24492	0.95034	-5.2661
Gm4876	0.20108	6.4593	-1.2072	0.24499	0.95034	-5.2663
Cd320	0.23739	6.037	-1.2071	0.24502	0.95034	-5.2664
Cygb	-0.16173	9.3109	1.2069	0.2451	0.95034	-5.2667
Cln3	0.16525	7.7951	-1.2066	0.24523	0.95034	-5.267
Uqcrc2	0.14117	11.964	-1.2064	0.2453	0.95034	-5.2673
Sumo1	0.22367	11.509	-1.2062	0.24534	0.95034	-5.2674
4930402H24Rik	0.17509	8.0628	-1.2061	0.24541	0.95034	-5.2676
Hdhd2	0.20582	8.052	-1.2059	0.24546	0.95034	-5.2677
Rnpep	-0.16382	8.5006	1.2055	0.24561	0.95034	-5.2681
Rps14	0.24292	13.439	-1.2055	0.24563	0.95034	-5.2682
Naca	0.36823	10.372	-1.205	0.24582	0.95034	-5.2688
100046918	0.34041	8.4513	-1.2034	0.24641	0.95034	-5.2705
Zfp787	0.20667	8.4323	-1.2033	0.24644	0.95034	-5.2706
Ntpcr	0.17553	9.6117	-1.2032	0.2465	0.95034	-5.2707
L3mbtl3	0.13201	7.6872	-1.2024	0.24678	0.95034	-5.2715
Ssu72	0.16696	10.868	-1.202	0.24695	0.95034	-5.272
Emc3	0.15021	10.07	-1.2019	0.24697	0.95034	-5.2721
Shisa5	0.14195	8.3897	-1.2018	0.24703	0.95034	-5.2723
Mrnip	0.15055	8.3679	-1.2015	0.24713	0.95034	-5.2725
Eif3l	0.19172	11.024	-1.2005	0.2475	0.95034	-5.2736
Plcl2	-0.15518	9.1106	1.1998	0.24778	0.95034	-5.2744
Plin3	0.18361	6.5681	-1.1994	0.24792	0.95034	-5.2748
Slc46a3	-0.1424	7.6354	1.1992	0.24799	0.95034	-5.275
Tbp	0.13875	7.5131	-1.199	0.24808	0.95034	-5.2753
Myg1	0.14363	8.0078	-1.1989	0.2481	0.95034	-5.2754
Mief1	0.18351	6.3957	-1.1987	0.24819	0.95034	-5.2756
Camk2n1	-0.17043	12.136	1.1984	0.2483	0.95034	-5.2759
Paxx	0.14682	8.0886	-1.1982	0.24836	0.95034	-5.2761
Eif2a	0.19228	10.249	-1.1978	0.24854	0.95034	-5.2766
Smap2	-0.11697	10.293	1.1976	0.24858	0.95034	-5.2767
Asic1	-0.14911	9.1708	1.1973	0.24871	0.95034	-5.2771
Gps2	0.15159	7.2154	-1.1965	0.24901	0.95034	-5.278
Adrm1	0.20795	8.8857	-1.1964	0.24905	0.95034	-5.2781
Btg1	0.37477	10.196	-1.1958	0.24926	0.95034	-5.2787
Map4k4	0.35424	6.0602	-1.1958	0.24928	0.95034	-5.2787
Mtmr2	0.27329	6.5279	-1.1953	0.24949	0.95034	-5.2793
Rtn4	0.38325	7.7721	-1.1946	0.24974	0.95034	-5.28
3110009E18Rik	0.22326	8.1832	-1.1946	0.24975	0.95034	-5.2801
Sra1	0.1675	7.9099	-1.1945	0.24978	0.95034	-5.2801
Iars	0.22936	7.6252	-1.1944	0.2498	0.95034	-5.2802
Mfsd11	0.14735	7.4472	-1.1942	0.24987	0.95034	-5.2804
Actr1b	-0.11096	8.3885	1.1941	0.24992	0.95034	-5.2805
Ssbp1	0.37452	7.2538	-1.1917	0.25083	0.95034	-5.2831
Actn2	-0.1582	7.406	1.1902	0.2514	0.95034	-5.2848
Dph2	0.17222	8.0772	-1.1898	0.25157	0.95034	-5.2852
Trpc3	-0.16209	7.7046	1.1897	0.2516	0.95034	-5.2853
Cltb	0.12325	8.8583	-1.1897	0.25161	0.95034	-5.2853
Cnot9	0.20205	7.0308	-1.1895	0.2517	0.95034	-5.2856
Zfx	0.12765	8.0888	-1.1885	0.25206	0.95034	-5.2866
Cdk5	-0.12823	8.8413	1.1874	0.2525	0.95034	-5.2878
Nanos1	-0.17522	8.3011	1.1872	0.25255	0.95034	-5.288
Sec61a1	0.15582	8.0675	-1.1872	0.25255	0.95034	-5.288
Dpagt1	0.21246	9.6845	-1.1867	0.25277	0.95034	-5.2886
Fbxo44	0.14028	8.5951	-1.1866	0.25278	0.95034	-5.2886
Klhl9	0.2246	8.5315	-1.1865	0.25282	0.95034	-5.2887
H2ac10	0.45088	10.091	-1.1864	0.25288	0.95034	-5.2889
Med7	0.25344	8.0587	-1.1851	0.25336	0.95034	-5.2903
Trh	-0.26975	7.5343	1.1848	0.25348	0.95034	-5.2906
Dpp8	0.17232	8.9863	-1.1845	0.25359	0.95034	-5.2909
Anapc16	0.20569	10.688	-1.184	0.25379	0.95034	-5.2915
Ifi27l2a	0.3722	6.0935	-1.1839	0.25383	0.95034	-5.2916
Arglu1	0.1368	10.116	-1.1835	0.25396	0.95034	-5.2919
Actr10	0.31421	9.3391	-1.1827	0.25428	0.95034	-5.2928
Prr3	0.13876	8.2768	-1.1816	0.25472	0.95034	-5.2941
Bcap31	0.29777	7.7632	-1.1815	0.25476	0.95034	-5.2942
Zc3h14	0.13491	8.3607	-1.181	0.25493	0.95034	-5.2946
Ube2d2a	0.20369	10.844	-1.181	0.25495	0.95034	-5.2947
Rpa3	0.21096	8.4413	-1.1809	0.25498	0.95034	-5.2948
Pef1	0.16225	8.7836	-1.1808	0.25503	0.95034	-5.2949
Riok3	0.16253	8.677	-1.1807	0.25507	0.95034	-5.295
Atpif1	0.2117	13.668	-1.1806	0.25511	0.95034	-5.2951
Nup85	0.17084	8.3419	-1.1803	0.25522	0.95034	-5.2955
Srsf12	0.1741	7.5747	-1.1802	0.25527	0.95034	-5.2956
Wnt7a	-0.20064	8.0482	1.1801	0.25528	0.95034	-5.2956
Rin2	0.23775	7.0092	-1.1799	0.25537	0.95034	-5.2958
Ercc8	0.22095	7.0839	-1.179	0.25571	0.95034	-5.2968
Ido1	-0.30173	7.2389	1.1786	0.25586	0.95034	-5.2972
Bzw2	0.20222	10.943	-1.1766	0.25664	0.95034	-5.2994
Mapkapk2	0.17418	7.5454	-1.1763	0.25677	0.95034	-5.2997
Mrpl46	0.13	9.7844	-1.176	0.25689	0.95034	-5.3001
Snrnp200	0.32693	7.0679	-1.1748	0.25736	0.95034	-5.3013
Syt5	0.17192	9.378	-1.1747	0.25737	0.95034	-5.3014
Zbtb18	0.33578	10.138	-1.1746	0.25741	0.95034	-5.3015
Mrps35	0.20002	8.1048	-1.1746	0.25744	0.95034	-5.3016
Ecd	0.13494	8.7388	-1.1744	0.25749	0.95034	-5.3017
Tcf4	0.19742	12.526	-1.1742	0.25758	0.95034	-5.302
Utp23	0.16706	7.6589	-1.1733	0.25794	0.95034	-5.3029
Iscu	0.118	10.604	-1.1729	0.25807	0.95034	-5.3033
Gm2a	0.12241	10.282	-1.1727	0.25817	0.95034	-5.3036
Alox5ap	0.26514	7.0751	-1.1726	0.25821	0.95034	-5.3037
Rad52	0.2938	7.2141	-1.1724	0.25829	0.95034	-5.3039
Nme7	0.21187	7.213	-1.1722	0.25836	0.95034	-5.3041
Ube2l3	0.13508	11.051	-1.1722	0.25837	0.95034	-5.3041
Pop4	0.18944	10.911	-1.1715	0.25863	0.95034	-5.3048
Pcdh9	0.15053	7.4356	-1.1711	0.25877	0.95034	-5.3052
Ddx28	0.21109	7.4102	-1.1705	0.259	0.95034	-5.3058
Notch4	0.22363	8.1342	-1.1701	0.25919	0.95034	-5.3063
Nomo1	-0.14289	9.2338	1.1701	0.25919	0.95034	-5.3064
Stag2	0.25008	7.7945	-1.1695	0.25942	0.95034	-5.307
Lpcat3	0.1414	7.8646	-1.1693	0.25949	0.95034	-5.3072
Mrps7	0.23312	9.3271	-1.1679	0.26006	0.95034	-5.3087
Ccl21c	0.22407	6.3929	-1.1674	0.26023	0.95034	-5.3092
Slc6a11	-0.16863	8.0575	1.1671	0.26034	0.95034	-5.3095
Rnf185	0.11756	7.6766	-1.1666	0.26054	0.95034	-5.31
Ctss	0.38095	6.4934	-1.1665	0.26059	0.95034	-5.3101
Nipsnap3b	0.22871	7.6269	-1.1656	0.26094	0.95034	-5.3111
Zfp941	-0.19326	8.6252	1.1655	0.26097	0.95034	-5.3112
Tex9	0.17109	6.9059	-1.1652	0.2611	0.95034	-5.3115
Hr	-0.19036	7.7368	1.1641	0.26153	0.95034	-5.3127
Cct4	0.30797	11.354	-1.1635	0.26177	0.95034	-5.3133
Trmt9b	0.15726	7.3311	-1.1632	0.26188	0.95034	-5.3136
Pigt	0.16544	8.0159	-1.1627	0.26209	0.95034	-5.3142
Ociad2	0.15785	7.9086	-1.1625	0.26217	0.95034	-5.3144
Tnfsf8	0.18804	6.3294	-1.1624	0.26219	0.95034	-5.3144
Pold4	0.14167	6.9743	-1.1619	0.26239	0.95034	-5.315
Arhgap1	0.19488	9.0996	-1.1619	0.26241	0.95034	-5.315
Dmkn	0.16121	6.7782	-1.1599	0.26317	0.95034	-5.3171
Tmem97	-0.20713	8.4699	1.1599	0.26321	0.95034	-5.3172
Fbxw8	0.12762	7.1806	-1.1598	0.26323	0.95034	-5.3173
Slco1c1	-0.27461	8.9145	1.1592	0.26346	0.95034	-5.3179
Pde12	0.16034	7.714	-1.1587	0.26365	0.95034	-5.3183
Nrbp1	0.19531	7.0929	-1.1587	0.26365	0.95034	-5.3184
Psmc5	0.21423	10.146	-1.1586	0.26371	0.95034	-5.3185
Snrpd3	0.33911	10.84	-1.1586	0.26372	0.95034	-5.3186
Nme5	0.23975	8.165	-1.1583	0.26383	0.95034	-5.3188
Capn7	0.18247	8.7352	-1.158	0.26394	0.95034	-5.3191
Dhrsx	0.12811	7.8836	-1.1576	0.26409	0.95034	-5.3195
Dram2	0.28703	7.5183	-1.1576	0.2641	0.95034	-5.3196
Samd9l	0.28969	7.8917	-1.1575	0.26415	0.95034	-5.3197
H2az1	0.15906	11.006	-1.157	0.26435	0.95034	-5.3202
Dennd6b	-0.13116	7.9833	1.1569	0.26437	0.95034	-5.3203
Dlg2	-0.20181	9.6775	1.1568	0.26442	0.95034	-5.3204
Gak	0.14849	11.436	-1.1561	0.26471	0.95034	-5.3212
Spock2	-0.12556	8.2944	1.156	0.26475	0.95034	-5.3213
Mrps16	0.17658	8.922	-1.1557	0.26484	0.95034	-5.3215
Atp5d	0.15498	10.536	-1.1557	0.26487	0.95034	-5.3216
Prpf18	0.13212	9.3321	-1.1536	0.26568	0.95034	-5.3237
Cdc42se1	0.18417	9.5095	-1.1531	0.2659	0.95034	-5.3243
Ahcyl1	0.15849	10.177	-1.1527	0.26606	0.95034	-5.3248
Msmo1	-0.36657	10.056	1.1524	0.26618	0.95034	-5.3251
Polr1c	0.58665	7.9389	-1.1523	0.2662	0.95034	-5.3251
Pptc7	0.36648	9.2847	-1.1521	0.26628	0.95034	-5.3253
Lypd1	-0.16632	10.272	1.1519	0.26638	0.95034	-5.3256
Tspan31	0.24262	6.5524	-1.1518	0.26641	0.95034	-5.3257
Lrrfip1	0.1227	7.4885	-1.1511	0.2667	0.95034	-5.3264
Snx6	0.15472	9.2603	-1.151	0.26674	0.95034	-5.3265
Tax1bp3	0.42601	9.2618	-1.1506	0.2669	0.95034	-5.327
Babam2	0.20924	6.7338	-1.1501	0.2671	0.95034	-5.3275
Paip2b	0.13041	9.2621	-1.1494	0.26735	0.95034	-5.3281
Mrpl58	0.16414	7.8257	-1.1492	0.26746	0.95034	-5.3284
2310022B05Rik	0.32509	10.714	-1.1489	0.26757	0.95034	-5.3287
Gtf2f2	0.13032	9.4461	-1.1487	0.26763	0.95034	-5.3289
Rhof	-0.12966	8.7251	1.1487	0.26766	0.95034	-5.329
Tmem86a	0.19617	8.1182	-1.1479	0.26797	0.95034	-5.3298
Mfsd3	0.21881	6.6568	-1.1477	0.26803	0.95034	-5.3299
100045782	0.17598	8.9427	-1.1463	0.2686	0.95034	-5.3314
Slc11a1	0.28781	6.6068	-1.1454	0.26898	0.95034	-5.3324
Fndc5	-0.17453	7.3926	1.1447	0.26925	0.95034	-5.3331
Lrrc3	-0.16272	7.1503	1.1445	0.26931	0.95034	-5.3333
Taf12	0.1587	7.1972	-1.1441	0.26951	0.95034	-5.3338
Tubb5	0.12939	12.959	-1.1439	0.26959	0.95034	-5.334
Itih2	0.42885	6.0798	-1.1434	0.26978	0.95034	-5.3345
Ube2g1	0.21086	9.0204	-1.143	0.26993	0.95034	-5.3349
Igsf1	-0.35691	7.8578	1.1413	0.2706	0.95034	-5.3366
Extl3	0.16694	9.3828	-1.1412	0.27067	0.95034	-5.3368
Hspb3	0.39831	7.3298	-1.141	0.27075	0.95034	-5.337
Aplf	0.23089	7.5615	-1.1398	0.27121	0.95034	-5.3382
Ndufs7	0.23706	10.737	-1.1396	0.27132	0.95034	-5.3384
Msl3l2	0.14879	7.0898	-1.1394	0.27138	0.95034	-5.3386
Ccnl1	0.37286	5.9978	-1.1393	0.27144	0.95034	-5.3387
Myrip	-0.14565	8.041	1.1389	0.27158	0.95034	-5.3391
Tnrc6a	0.16568	8.3815	-1.138	0.27198	0.95034	-5.3401
Chd8	0.13384	8.6539	-1.1379	0.27199	0.95034	-5.3402
Fgd6	0.24963	6.0986	-1.1374	0.27218	0.95034	-5.3407
Cfl2	0.2229	7.274	-1.1369	0.2724	0.95034	-5.3412
Atp6v0b	0.17511	10.821	-1.1368	0.27244	0.95034	-5.3413
Pomp	0.17523	12.053	-1.1367	0.27249	0.95034	-5.3415
Zc3h7a	0.28069	6.5653	-1.1366	0.27251	0.95034	-5.3415
Lima1	0.25183	6.7607	-1.1365	0.27256	0.95034	-5.3416
Zfp46	0.17628	11.388	-1.1364	0.2726	0.95034	-5.3417
Ndufb6	0.18399	10.935	-1.1359	0.27279	0.95034	-5.3422
Rgs7	0.11406	10.19	-1.1358	0.27284	0.95034	-5.3423
100048299	0.1404	9.8122	-1.1354	0.27301	0.95034	-5.3428
Ramac	0.23923	7.6922	-1.1353	0.27307	0.95034	-5.3429
Use1	0.21107	9.9332	-1.1348	0.27327	0.95034	-5.3434
Riok1	0.21643	7.1589	-1.1343	0.27345	0.95034	-5.3439
Snu13	0.35633	7.2155	-1.1341	0.27352	0.95034	-5.3441
Pabpc4	0.15926	6.8586	-1.1338	0.27366	0.95034	-5.3444
Gsto1	0.13911	10.17	-1.1336	0.27373	0.95034	-5.3446
Cxcl14	-0.17093	8.2322	1.1331	0.27397	0.95034	-5.3452
Ankrd17	0.27412	6.3873	-1.1327	0.2741	0.95034	-5.3456
Brcc3	0.33523	6.1649	-1.1327	0.27411	0.95034	-5.3456
Bcat1	0.1373	9.5292	-1.1319	0.27445	0.95034	-5.3464
Uxt	0.18111	8.2803	-1.1296	0.27539	0.95034	-5.3488
Atp5b	0.10453	13.93	-1.1292	0.27552	0.95034	-5.3492
Nabp2	0.13871	7.9349	-1.129	0.27564	0.95034	-5.3495
Mkln1	0.28304	8.2659	-1.1285	0.27581	0.95034	-5.3499
Vps35	0.19128	9.7424	-1.1281	0.27598	0.95034	-5.3503
Dus1l	0.2488	8.4978	-1.1278	0.27612	0.95034	-5.3507
Tmem141	0.23051	7.8416	-1.1274	0.27628	0.95034	-5.3511
Them6	-0.158	7.5074	1.1272	0.27636	0.95034	-5.3513
Zc3h18	0.37409	7.4367	-1.127	0.27645	0.95034	-5.3515
Triap1	0.26979	8.525	-1.1269	0.27648	0.95034	-5.3516
Rpl12	0.32061	12.179	-1.1268	0.27653	0.95034	-5.3517
Emcn	0.16099	7.0834	-1.1263	0.27672	0.95034	-5.3522
Rnf6	0.1651	8.9664	-1.1262	0.27677	0.95034	-5.3523
Zfp64	0.1088	8.0606	-1.1257	0.27699	0.95034	-5.3529
Nipsnap1	0.13967	10.933	-1.1255	0.27705	0.95034	-5.353
Keap1	0.13742	8.7792	-1.125	0.27727	0.95034	-5.3535
Glul	0.4842	6.1236	-1.1249	0.27732	0.95034	-5.3537
Tmem128	0.31077	9.546	-1.1248	0.27733	0.95034	-5.3537
Cacna1h	0.13689	8.9954	-1.1243	0.27755	0.95034	-5.3543
Rassf4	0.21378	6.5961	-1.1243	0.27755	0.95034	-5.3543
Mfsd1	0.27714	8.7513	-1.1237	0.27779	0.95034	-5.3548
Mterf1a	0.19956	7.4083	-1.1233	0.27796	0.95034	-5.3553
Tpm4	0.16873	9.9245	-1.123	0.27807	0.95034	-5.3555
Znrf2	0.31153	8.7413	-1.1227	0.27822	0.95034	-5.3559
Pde1a	0.26229	8.5302	-1.121	0.27891	0.95034	-5.3576
Kdm4c	0.28926	6.3535	-1.1198	0.2794	0.95034	-5.3589
Adgra1	-0.2069	8.7674	1.1196	0.2795	0.95034	-5.3591
Sae1	0.14511	10.443	-1.1195	0.27953	0.95034	-5.3592
B9d2	0.22443	8.1685	-1.1191	0.27972	0.95034	-5.3596
Nsmce2	0.13004	8.0337	-1.119	0.27973	0.95034	-5.3597
Haus8	-0.14102	7.7176	1.119	0.27973	0.95034	-5.3597
Ntm	0.15988	10.322	-1.119	0.27974	0.95034	-5.3597
Lrfn3	-0.12824	9.6778	1.1185	0.27993	0.95034	-5.3602
Zeb2	0.17882	9.151	-1.1184	0.28001	0.95034	-5.3604
Cadps2	-0.26936	9.9344	1.1183	0.28002	0.95034	-5.3604
Daxx	0.15103	7.859	-1.1182	0.28005	0.95034	-5.3605
Acta1	0.18715	8.1945	-1.118	0.28014	0.95034	-5.3607
Otud5	0.46625	7.7983	-1.1179	0.28018	0.95034	-5.3608
Nthl1	0.15903	6.6564	-1.1177	0.28027	0.95034	-5.361
Erg28	-0.17303	9.5161	1.117	0.28059	0.95034	-5.3618
100047155	0.20846	7.9446	-1.1163	0.28087	0.95034	-5.3625
Pld3	-0.14533	9.733	1.116	0.28097	0.95034	-5.3627
Ankrd13b	0.19091	7.4939	-1.115	0.28139	0.95034	-5.3638
Zdhhc13	0.1688	8.7575	-1.115	0.2814	0.95034	-5.3638
Nupl2	0.17314	7.5203	-1.1148	0.2815	0.95034	-5.364
Ovca2	0.26018	8.5318	-1.1145	0.28161	0.95034	-5.3643
Maco1	0.20948	9.7841	-1.1137	0.28195	0.95034	-5.3651
Strap	0.14399	10.429	-1.1135	0.28203	0.95034	-5.3653
Nagk	0.14244	8.6176	-1.113	0.28223	0.95034	-5.3658
Stimate	0.15153	8.4804	-1.113	0.28224	0.95034	-5.3658
Cadm2	-0.13922	8.0533	1.1128	0.28233	0.95034	-5.3661
Usp47	0.16978	10.304	-1.1127	0.28237	0.95034	-5.3662
Ank2	0.12651	9.1972	-1.1125	0.28243	0.95034	-5.3663
Rnf144a	0.23315	8.3801	-1.112	0.28264	0.95034	-5.3668
Gatad2b	0.2119	6.5147	-1.1119	0.28268	0.95034	-5.3669
Mto1	0.14183	7.8412	-1.1119	0.28271	0.95034	-5.367
Galt	0.19538	9.2856	-1.1118	0.28272	0.95034	-5.367
Apex1	0.28817	6.9677	-1.1114	0.28291	0.95034	-5.3675
Mrps11	0.14327	9.0097	-1.1112	0.28298	0.95034	-5.3677
Tafa2	0.197	7.9105	-1.111	0.28308	0.95034	-5.3679
Plppr3	0.18468	6.4625	-1.1107	0.2832	0.95034	-5.3682
Zfp706	0.195	6.1811	-1.1106	0.28325	0.95034	-5.3683
Ilkap	0.13736	9.3353	-1.1105	0.28329	0.95034	-5.3684
Elob	0.25562	12.171	-1.1095	0.28369	0.95034	-5.3694
Dpp6	-0.1531	9.8879	1.1093	0.28378	0.95034	-5.3696
Tuft1	0.158	6.8087	-1.1086	0.28408	0.95034	-5.3703
Zfp930	0.26076	6.752	-1.1077	0.28444	0.95034	-5.3712
Tmed3	0.14848	7.577	-1.1072	0.28467	0.95034	-5.3718
Cyb5r4	0.20569	7.6536	-1.1071	0.28471	0.95034	-5.3719
100044363	0.28757	6.2568	-1.107	0.28473	0.95034	-5.3719
Chka	0.22639	7.4512	-1.1065	0.28495	0.95034	-5.3725
Prtn3	0.1285	6.6717	-1.1059	0.2852	0.95034	-5.373
Nme2	0.16914	11.686	-1.1056	0.28532	0.95034	-5.3733
Chuk	0.1761	7.215	-1.1055	0.28535	0.95034	-5.3734
Pf4	0.53951	6.3563	-1.1055	0.28537	0.95034	-5.3735
Pias3	0.1411	7.3434	-1.1054	0.28541	0.95034	-5.3736
Psmd12	0.18532	9.0233	-1.1053	0.28544	0.95034	-5.3736
H2aw	0.3116	6.015	-1.1051	0.28552	0.95034	-5.3738
Slc1a3	0.18334	12.98	-1.1039	0.28604	0.95034	-5.3751
Myo9a	0.15066	7.1207	-1.1039	0.28604	0.95034	-5.3751
Rab14	0.28286	11.061	-1.1037	0.28612	0.95034	-5.3753
Top2b	0.45304	5.9637	-1.1028	0.2865	0.95034	-5.3762
Brf1	0.10979	7.8249	-1.1027	0.28656	0.95034	-5.3763
Fam210b	-0.18374	6.9422	1.1023	0.28671	0.95034	-5.3767
Ss18l2	0.21028	11.417	-1.1021	0.28679	0.95034	-5.3769
Cib2	0.13111	9.981	-1.1019	0.28689	0.95034	-5.3771
Trmt1	0.16083	7.2404	-1.1017	0.28696	0.95034	-5.3773
Sesn3	0.23971	5.8489	-1.1015	0.28706	0.95034	-5.3775
Ssna1	0.13297	9.7796	-1.101	0.28727	0.95034	-5.378
Arl5a	0.2514	8.3568	-1.1006	0.28742	0.95034	-5.3784
Anapc13	0.2614	10.086	-1.1006	0.28742	0.95034	-5.3784
Fbxo27	0.12967	7.3204	-1.099	0.28813	0.95034	-5.3801
Cox15	0.128	8.2908	-1.0985	0.28834	0.95034	-5.3806
1810009A15Rik	0.16563	7.7329	-1.0983	0.28841	0.95034	-5.3807
Sar1a	0.17195	9.6487	-1.0978	0.2886	0.95034	-5.3812
Gemin6	0.11155	7.2549	-1.0976	0.2887	0.95034	-5.3814
Hmgcl	0.24642	8.9492	-1.0973	0.28883	0.95034	-5.3818
Slc19a2	0.26617	7.5126	-1.0972	0.28887	0.95034	-5.3818
Mrpl38	0.15519	10.251	-1.0968	0.28903	0.95034	-5.3822
Maea	0.2449	8.2566	-1.0967	0.28907	0.95034	-5.3823
Isy1	0.1403	8.6446	-1.0963	0.28926	0.95034	-5.3828
Pfdn5	0.23016	12.044	-1.0962	0.28931	0.95034	-5.3829
Psmd9	0.18697	6.3507	-1.0962	0.28932	0.95034	-5.3829
Ptpn9	0.24339	5.9732	-1.0961	0.28934	0.95034	-5.383
Man2c1	0.16608	8.964	-1.096	0.28937	0.95034	-5.383
Anks3	0.15928	7.5936	-1.0957	0.28952	0.95034	-5.3834
Npm1	0.18384	11.916	-1.0956	0.28955	0.95034	-5.3835
Ptp4a3	-0.13731	7.4157	1.0952	0.28974	0.95034	-5.3839
Atp5c1	0.12441	12.513	-1.0948	0.28991	0.95034	-5.3843
Golim4	0.19219	6.8127	-1.0947	0.28995	0.95034	-5.3844
Clpp	0.15316	8.733	-1.0937	0.29036	0.95034	-5.3854
Tmem9b	0.11554	9.5533	-1.0933	0.29054	0.95034	-5.3858
Mef2c	0.18078	11.469	-1.093	0.29064	0.95034	-5.386
Apmap	0.12284	9.5227	-1.0929	0.29072	0.95034	-5.3862
Scara3	0.1899	9.3963	-1.092	0.29107	0.95034	-5.3871
Rlbp1	-0.19795	7.9071	1.0917	0.29119	0.95034	-5.3873
Cst3	0.34487	12.874	-1.0917	0.2912	0.95034	-5.3874
Lhfpl2	-0.10538	8.282	1.0914	0.29132	0.95034	-5.3876
Mrps24	0.21591	11.91	-1.0907	0.29166	0.95034	-5.3884
Cct7	0.38025	6.3418	-1.09	0.29193	0.95034	-5.3891
Sec14l2	0.45752	6.1916	-1.0893	0.29223	0.95034	-5.3898
Cyc1	0.12575	10.44	-1.0893	0.29225	0.95034	-5.3898
Fhl1	0.16585	11.049	-1.0876	0.29297	0.95034	-5.3915
Mtpap	0.17499	7.7052	-1.0876	0.29298	0.95034	-5.3915
Brk1	0.14026	11.426	-1.0874	0.29304	0.95034	-5.3917
Mt3	0.29314	9.4167	-1.0872	0.29315	0.95034	-5.3919
Napa	0.17718	7.4053	-1.0872	0.29315	0.95034	-5.3919
Parl	0.14426	10.454	-1.0871	0.29319	0.95034	-5.392
Pdcl	0.14644	8.1776	-1.0871	0.2932	0.95034	-5.392
Cyb5r1	0.34246	6.2345	-1.0868	0.29329	0.95034	-5.3923
Trappc3	0.12233	9.2876	-1.0867	0.29335	0.95034	-5.3924
Rac1	0.21594	8.3766	-1.086	0.29366	0.95034	-5.3931
Zfp871	0.1696	7.3408	-1.0855	0.29386	0.95034	-5.3936
Slc3a2	0.40272	5.8676	-1.0852	0.29399	0.95034	-5.3939
Trim11	0.19549	6.9226	-1.0852	0.29401	0.95034	-5.3939
Stk11	0.13982	8.1193	-1.0846	0.29427	0.95034	-5.3945
Trpc4	0.6339	6.6722	-1.0845	0.2943	0.95034	-5.3946
Dcp1b	0.2525	7.6985	-1.084	0.29453	0.95034	-5.3951
Sec11a	0.23079	10.207	-1.0828	0.29503	0.95034	-5.3963
Hcn3	-0.15984	8.0828	1.0825	0.29515	0.95034	-5.3966
Fibcd1	-0.21852	9.1381	1.0822	0.29528	0.95034	-5.3969
Snrpg	0.2631	9.4716	-1.0799	0.29625	0.95034	-5.3991
Arhgap44	-0.11303	10.8	1.0799	0.29629	0.95034	-5.3992
Bcl2l13	0.20304	7.6784	-1.0791	0.29663	0.95034	-5.4
Arhgap17	0.16243	6.9726	-1.079	0.29665	0.95034	-5.4
Pigyl	0.18107	7.4793	-1.079	0.29668	0.95034	-5.4001
Becn1	0.18432	7.3129	-1.078	0.29709	0.95034	-5.401
Siva1	0.15945	8.7021	-1.0771	0.29747	0.95034	-5.4019
Dctn6	0.11481	10.041	-1.0771	0.29748	0.95034	-5.4019
Psme3	-0.17225	8.6386	1.077	0.29755	0.95034	-5.4021
Mxi1	0.57726	6.3239	-1.0769	0.29756	0.95034	-5.4021
Mrps6	0.42885	9.1229	-1.0755	0.29817	0.95034	-5.4035
Snx12	0.24016	7.4945	-1.0751	0.29833	0.95034	-5.4039
Csf1	0.2417	5.9716	-1.0748	0.29847	0.95034	-5.4042
Adh5	0.20474	7.6314	-1.0732	0.2992	0.95034	-5.4059
Acot1	-0.16257	9.7452	1.0731	0.29922	0.95034	-5.4059
Selenof	0.12447	10.346	-1.0728	0.29936	0.95034	-5.4062
Hsp90aa1	0.31534	5.9338	-1.0727	0.29938	0.95034	-5.4063
Mrpl43	0.15225	9.3213	-1.0726	0.29945	0.95034	-5.4064
Gfm1	0.31518	6.5842	-1.0724	0.29953	0.95034	-5.4066
Rnf214	-0.11325	9.0579	1.0717	0.29981	0.95034	-5.4072
Kcnab1	-0.2123	8.6773	1.0714	0.29996	0.95034	-5.4076
Cmc1	0.28546	9.5337	-1.071	0.30012	0.95034	-5.408
Cd2bp2	0.11822	8.4152	-1.071	0.30013	0.95034	-5.408
Smc3	0.36052	5.9324	-1.0709	0.30018	0.95034	-5.4081
Rprml	-0.17904	10.549	1.0709	0.30018	0.95034	-5.4081
Ncbp1	0.11942	8.2427	-1.0706	0.30033	0.95034	-5.4084
Ctcf	0.2524	8.1664	-1.0704	0.30039	0.95034	-5.4086
Fem1a	0.18114	6.0543	-1.0703	0.30042	0.95034	-5.4086
Psmc2	0.1828	11.965	-1.0703	0.30043	0.95034	-5.4087
100047911	-0.14379	9.9074	1.0702	0.3005	0.95034	-5.4088
Fam120b	0.38652	6.5025	-1.07	0.30058	0.95034	-5.409
Aldh18a1	0.10863	7.4403	-1.0698	0.30065	0.95034	-5.4091
Txnl4b	0.15893	8.2646	-1.0697	0.30069	0.95034	-5.4092
Kcnf1	-0.27117	8.9029	1.0695	0.30077	0.95034	-5.4094
Slc8b1	0.26229	6.8626	-1.0692	0.30091	0.95034	-5.4097
Macroh2a1	0.13939	9.2252	-1.0689	0.30104	0.95034	-5.41
Smarcad1	0.14961	8.4502	-1.0679	0.30149	0.95034	-5.411
Fsd1	0.21015	9.2257	-1.0672	0.3018	0.95034	-5.4117
100048721	0.22696	8.9255	-1.0665	0.3021	0.95034	-5.4124
Ppp6r2	0.16211	6.4401	-1.0654	0.30257	0.95034	-5.4135
Abca8a	0.24604	5.9676	-1.0654	0.30257	0.95034	-5.4135
Fkbp1a	0.15263	11.236	-1.0652	0.30268	0.95034	-5.4137
Xpnpep1	0.12346	9.1482	-1.0649	0.30282	0.95034	-5.414
Tsr1	0.27918	6.0328	-1.0648	0.30287	0.95034	-5.4141
Rce1	0.13708	7.8522	-1.0647	0.3029	0.95034	-5.4142
Nabp1	0.24743	6.239	-1.0644	0.30303	0.95034	-5.4145
Arl4c	-0.11755	7.8392	1.0641	0.30315	0.95034	-5.4148
Yipf4	0.18818	6.6509	-1.0638	0.3033	0.95034	-5.4151
Cutc	0.20862	7.0975	-1.0636	0.30337	0.95034	-5.4153
Lmo3	0.13293	9.3098	-1.0602	0.30489	0.95034	-5.4186
Rpl4	0.2801	8.1905	-1.06	0.30495	0.95034	-5.4188
Rrp8	0.29116	5.8666	-1.0596	0.30513	0.95034	-5.4192
Megf9	0.18934	7.1492	-1.0595	0.30518	0.95034	-5.4193
Dtwd1	0.11425	7.5912	-1.0592	0.30532	0.95034	-5.4196
Tmem131	0.22445	7.7077	-1.0591	0.30536	0.95034	-5.4197
Tceal3	0.12257	8.1328	-1.0576	0.30604	0.95034	-5.4212
Cdk16	-0.12955	9.7929	1.0574	0.30613	0.95034	-5.4214
Rpl31	0.34007	11.781	-1.0572	0.3062	0.95034	-5.4215
Wdr20	0.11549	7.6573	-1.0564	0.30656	0.95034	-5.4223
Pds5b	0.16653	8.6654	-1.0559	0.30679	0.95034	-5.4228
Med30	0.13492	10.179	-1.0552	0.30707	0.95034	-5.4235
Psme2	0.15734	8.0393	-1.0551	0.30713	0.95034	-5.4236
Reps1	0.1062	8.7563	-1.0549	0.30721	0.95034	-5.4238
Rnf2	0.27603	5.7931	-1.054	0.30763	0.95034	-5.4247
Sostdc1	-0.29702	7.2278	1.0537	0.30774	0.95034	-5.4249
H2bc4	0.58551	7.9651	-1.0532	0.30795	0.95034	-5.4254
Paip1	0.20135	6.7551	-1.0519	0.30856	0.95034	-5.4267
Ciao2b	0.20602	8.2602	-1.0516	0.30866	0.95034	-5.4269
Ccdc25	0.33255	6.0507	-1.0511	0.3089	0.95034	-5.4275
Mrps21	0.26826	9.4957	-1.051	0.30897	0.95034	-5.4276
Tjp1	0.49086	6.3533	-1.0507	0.30906	0.95034	-5.4278
Necap2	0.12155	7.6745	-1.0507	0.3091	0.95034	-5.4279
Kyat1	0.1242	7.4819	-1.05	0.30939	0.95034	-5.4285
Trmt6	0.28314	5.9686	-1.05	0.3094	0.95034	-5.4286
Rnf19a	0.11705	9.922	-1.0499	0.30944	0.95034	-5.4286
Zmynd11	0.1637	9.1666	-1.0498	0.3095	0.95034	-5.4288
Dnajb4	0.22247	6.0784	-1.0487	0.30996	0.95034	-5.4298
Tmx1	0.1943	7.1917	-1.0487	0.31	0.95034	-5.4299
Lamc1	0.13399	7.3656	-1.0483	0.31014	0.95034	-5.4302
Snap23	0.17629	6.661	-1.0479	0.31034	0.95034	-5.4306
Cd83	0.15113	7.3553	-1.0477	0.31043	0.95034	-5.4308
Tsen15	0.25175	8.7084	-1.0467	0.31088	0.95034	-5.4318
Urm1	0.12202	7.871	-1.0465	0.31095	0.95034	-5.4319
Ggt7	0.12996	8.7288	-1.0463	0.31104	0.95034	-5.4321
Cpne9	-0.21701	7.627	1.0463	0.31107	0.95034	-5.4322
Ints13	0.25787	6.5884	-1.046	0.31119	0.95034	-5.4324
Slc38a10	0.15026	7.1342	-1.0459	0.31121	0.95034	-5.4325
Rps16	0.29454	11.893	-1.0455	0.31141	0.95034	-5.4329
Slc35b4	-0.15606	8.2198	1.0452	0.31152	0.95034	-5.4332
Ccndbp1	0.26219	8.181	-1.0448	0.31171	0.95034	-5.4336
Ndufa3	0.25653	11.52	-1.0446	0.31183	0.95034	-5.4338
1700030K09Rik	0.21408	8.014	-1.0439	0.31214	0.95034	-5.4345
Rgs8	-0.16189	8.038	1.0437	0.3122	0.95034	-5.4346
S100a13	0.31329	8.1041	-1.0436	0.31224	0.95034	-5.4347
Tpd52	0.19116	10.538	-1.0436	0.31225	0.95034	-5.4347
Sidt1	-0.16258	8.4477	1.0435	0.31229	0.95034	-5.4348
Spink8	0.33022	6.1683	-1.0432	0.31242	0.95034	-5.4351
Rps21	0.30626	12.806	-1.0432	0.31244	0.95034	-5.4351
Rapgef1	0.10432	8.0041	-1.0428	0.31262	0.95034	-5.4355
Gramd4	0.52118	6.3415	-1.0422	0.31289	0.95034	-5.4361
Proser1	0.11049	8.351	-1.042	0.31297	0.95034	-5.4363
675813	0.19828	13.727	-1.041	0.31345	0.95034	-5.4373
Snrnp27	0.32265	6.8814	-1.0407	0.31356	0.95034	-5.4375
Atp5g2	0.15326	9.4706	-1.0403	0.31375	0.95034	-5.4379
Rassf1	0.11231	7.9842	-1.0396	0.31405	0.95034	-5.4386
Zswim3	0.11459	7.128	-1.0389	0.31435	0.95034	-5.4392
Pcgf6	0.15299	7.8583	-1.0389	0.31439	0.95034	-5.4393
Slc25a12	0.16608	8.9452	-1.0387	0.31447	0.95034	-5.4395
Inpp5k	0.13016	7.6332	-1.0385	0.31457	0.95034	-5.4397
Cdc37l1	0.17676	7.3528	-1.0374	0.31507	0.95034	-5.4408
100048483	0.2508	12.212	-1.0361	0.31562	0.95034	-5.4419
Ubr5	0.14381	9.1254	-1.0359	0.31571	0.95034	-5.4421
Kcnb1	0.19852	8.0693	-1.0357	0.31583	0.95034	-5.4424
Snap91	0.1343	7.8574	-1.0356	0.31588	0.95034	-5.4425
Stard4	-0.35772	8.3551	1.0353	0.31602	0.95034	-5.4428
Pex2	0.18181	8.3576	-1.0352	0.31604	0.95034	-5.4428
Tubb2b	0.094203	12.863	-1.0343	0.31647	0.95034	-5.4437
Mark1	0.11079	8.6336	-1.0343	0.31647	0.95034	-5.4437
Gclm	0.1894	7.1712	-1.0342	0.31648	0.95034	-5.4437
Gng3	0.15841	9.7351	-1.0337	0.31675	0.95034	-5.4443
Ackr2	-0.19525	6.3732	1.033	0.31705	0.95034	-5.445
Lxn	-0.18737	10.499	1.0329	0.3171	0.95034	-5.4451
Park7	0.14373	12.241	-1.0329	0.31711	0.95034	-5.4451
Mtfr1l	0.19447	7.0948	-1.0326	0.31723	0.95034	-5.4453
Slc35f4	0.1162	7.535	-1.0323	0.31736	0.95034	-5.4456
Slc25a45	0.16297	6.8413	-1.0323	0.31738	0.95034	-5.4456
Mad2l2	0.30483	6.0993	-1.0319	0.31752	0.95034	-5.446
Flna	0.16989	7.148	-1.0318	0.31759	0.95034	-5.4461
2310033P09Rik	0.12558	7.1579	-1.0316	0.31769	0.95034	-5.4463
Hsd11b1	-0.17307	7.4917	1.0313	0.31781	0.95034	-5.4465
Smarce1	0.11511	9.7774	-1.0305	0.3182	0.95034	-5.4474
Cdh13	0.17301	9.234	-1.0302	0.31832	0.95034	-5.4476
Dync1h1	0.16494	9.5565	-1.0296	0.31859	0.95034	-5.4482
Neurl4	0.13672	7.0312	-1.0292	0.31877	0.95034	-5.4486
Rpp21	0.29268	9.8145	-1.0292	0.31877	0.95034	-5.4486
Actr6	0.2915	5.8122	-1.029	0.31884	0.95034	-5.4487
Ext1	0.13576	8.8761	-1.0278	0.31939	0.95034	-5.4499
Kars	0.13276	9.0695	-1.0273	0.31962	0.95034	-5.4503
Psmb7	0.16755	10.768	-1.0271	0.31972	0.95034	-5.4506
Exosc7	0.12464	10.433	-1.026	0.32021	0.95034	-5.4516
Necab2	-0.16906	7.3736	1.0255	0.32045	0.95034	-5.4521
Ncaph2	0.1329	8.6799	-1.0248	0.32078	0.95034	-5.4528
Gdi2	0.38702	6.6298	-1.0248	0.32079	0.95034	-5.4528
D6Wsu163e	0.14537	8.213	-1.0233	0.32146	0.95034	-5.4542
[truncated: 4,467 more rows]
