# Supplementary material for: Neuroinflammation mediates the progression of neonate hypoxia-ischemia brain damage to Alzheimer’s disease: a bioinformatics and experimental study
Source: Front Aging Neurosci. 2025 Jan 13;16:1511668. doi: 10.3389/fnagi.2024.1511668 (PMC11770030; doi:10.3389/fnagi.2024.1511668)
Supplement: Supplementary file 1 [file Data_Sheet_1.ZIP › Raw Data/Raw Data of AD' DEGs.xlsx]

## Sheet: Sheet1
Symbols	logFC	AveExpr	t	P.Value	adj.P.Val	B
CAMK1G	-2.0693	6.2689	-4.8661	2.9071e-05	0.039202	2.377
ALDOA	-1.2452	9.1132	-4.8359	3.1744e-05	0.039202	2.3
CDKL5	-1.7936	9.8529	-4.6992	4.7187e-05	0.039202	1.9527
NELL1	-2.1732	6.12	-4.5903	6.4649e-05	0.039202	1.6767
RPH3A	-2.2062	9.3931	-4.5654	6.9467e-05	0.039202	1.6137
CFAP221	-2.2422	6.1774	-4.4833	8.8001e-05	0.039202	1.4063
PCSK1	-2.7087	6.9009	-4.3259	0.00013824	0.039202	1.0102
SLC6A7	-1.8348	7.4117	-4.3183	0.00014127	0.039202	0.99113
OSGEP	-1.7351	6.6129	-4.2974	0.00014995	0.039202	0.93883
FGF12	-1.8615	7.6377	-4.2962	0.00015049	0.039202	0.93571
NRN1	-1.8608	6.9792	-4.2885	0.00015384	0.039202	0.91639
ERICH3	-2.0625	6.9028	-4.2804	0.00015743	0.039202	0.89612
SCN8A	-2.1855	8.704	-4.2708	0.00016178	0.039202	0.87225
SV2C	-1.9207	6.8654	-4.2635	0.0001652	0.039202	0.85388
RGS4	-2.0402	7.4257	-4.244	0.00017464	0.039202	0.80516
ENC1	-1.2809	9.2316	-4.221	0.00018648	0.039202	0.7476
SYT2	-1.9737	8.7469	-4.197	0.00019964	0.039202	0.68782
PTPN5	-1.2629	9.1929	-4.1933	0.00020174	0.039202	0.67864
NECAB1	-1.5357	8.5311	-4.1875	0.00020514	0.039202	0.664
BEX1	-1.8636	7.2499	-4.1562	0.00022415	0.039202	0.58625
SYN3	-1.5789	8.9823	-4.1423	0.00023316	0.039202	0.55169
SNCB	-1.5903	9.0838	-4.1365	0.00023707	0.039202	0.53711
CHGB	-2.1274	7.674	-4.1197	0.00024858	0.039202	0.49554
PTK2B	-1.3202	9.8224	-4.1162	0.00025112	0.039202	0.48664
DOC2A	-1.201	7.2153	-4.1112	0.0002547	0.039202	0.47424
ELAVL4	-1.6768	7.3676	-4.0967	0.00026536	0.039202	0.43828
VSNL1	-2.2584	9.3561	-4.063	0.00029184	0.039202	0.3549
NCR3LG1	-1.9426	7.3245	-4.0397	0.00031171	0.039202	0.29718
PNMA3	-1.9727	8.1843	-4.0341	0.00031664	0.039202	0.2834
ABCA10	-1.8509	6.5134	-4.0068	0.00034198	0.039202	0.21595
ICA1	-1.999	7.074	-3.9997	0.00034885	0.039202	0.19851
CIT	-1.4829	10.512	-3.9873	0.00036119	0.039202	0.16805
TARBP1	-2.261	8.312	-3.9817	0.00036692	0.039202	0.15427
SYTL2	-1.676	7.5762	-3.9743	0.00037464	0.039202	0.13603
SYN1	-1.1885	9.7836	-3.9634	0.00038632	0.039202	0.10914
NAP1L5	-2.0389	6.4891	-3.9614	0.00038848	0.039202	0.10424
GAD1	-1.4573	7.7089	-3.9595	0.00039063	0.039202	0.099415
UCHL1	-1.4441	9.5615	-3.9545	0.00039606	0.039202	0.087329
SYT1	-1.8333	10.48	-3.9522	0.00039862	0.039202	0.081687
STX1B	-1.4085	10.521	-3.9488	0.00040252	0.039202	0.073139
NMNAT2	-1.6614	8.9434	-3.9421	0.00041005	0.039202	0.056906
FAM156B	-1.8867	6.1833	-3.9394	0.00041318	0.039202	0.050256
GPR61	-1.914	6.1893	-3.9393	0.00041338	0.039202	0.049824
RAB3A	-1.565	8.4777	-3.9375	0.00041537	0.039202	0.045615
KCNH1	-1.6411	8.2603	-3.9309	0.00042322	0.039202	0.029231
COG1	-1.3632	7.6478	-3.9277	0.00042702	0.039202	0.021386
TRANK1	-1.9665	8.0285	-3.9119	0.00044636	0.039202	-0.017388
SVEP1	-1.894	6.6996	-3.9087	0.00045028	0.039202	-0.025053
SH2D5	-1.3396	7.3399	-3.9087	0.00045035	0.039202	-0.025187
YPEL4	-1.6363	7.1585	-3.9086	0.00045041	0.039202	-0.025302
TAGLN3	-1.8224	7.2661	-3.8999	0.00046158	0.039202	-0.046758
FMN1	-1.5747	9.323	-3.8939	0.00046933	0.039202	-0.061337
SYT4	-1.7405	7.3532	-3.8905	0.00047378	0.039202	-0.069598
SV2B	-1.6594	7.9035	-3.8886	0.00047636	0.039202	-0.074358
NAP1L2	-2.0017	6.9741	-3.8822	0.00048495	0.039202	-0.089993
PHF24	-1.4206	9.2491	-3.8799	0.00048804	0.039202	-0.095558
PRPF19	-1.1332	8.7219	-3.8711	0.00050013	0.039202	-0.11698
PCDH11X	-1.8142	7.6744	-3.8629	0.00051178	0.039202	-0.13715
MAGEE1	-1.3856	7.506	-3.8496	0.00053113	0.039202	-0.16962
OPCML	-1.7363	8.4891	-3.8426	0.00054156	0.039202	-0.18665
NCALD	-1.5905	8.7163	-3.8412	0.00054365	0.039202	-0.19002
MDH1	-1.9702	8.2011	-3.8196	0.00057738	0.039202	-0.24269
GABRA1	-1.7287	8.3956	-3.8168	0.00058192	0.039202	-0.24954
PACSIN1	-1.1146	11.089	-3.8122	0.00058941	0.039202	-0.26074
KCNS1	-1.2901	8.1432	-3.8113	0.00059083	0.039202	-0.26285
UPP1	-1.3405	7.6074	-3.8104	0.00059235	0.039202	-0.26509
PHYHIP	-1.0435	10.96	-3.8016	0.00060691	0.039202	-0.28633
CLSTN3	-1.2316	8.7618	-3.79	0.00062684	0.039202	-0.3146
NOXA1	-1.7393	6.6699	-3.7879	0.00063051	0.039202	-0.31971
RIMS2	-1.7186	9.3563	-3.782	0.00064082	0.039202	-0.33389
BMERB1	-1.2148	8.0547	-3.782	0.00064088	0.039202	-0.33397
STXBP5L	-1.9237	7.794	-3.7801	0.00064426	0.039202	-0.33857
PAK1	-1.6431	7.9492	-3.7794	0.00064548	0.039202	-0.34023
CHRM1	-1.5567	7.769	-3.7781	0.00064786	0.039202	-0.34345
PMS2	-1.4242	7.1668	-3.7772	0.00064948	0.039202	-0.34563
ENO2	-1.408	10.149	-3.7755	0.00065246	0.039202	-0.34963
RNF165	-1.504	7.0034	-3.775	0.00065342	0.039202	-0.35092
NEGR1	-1.8808	9.2439	-3.7733	0.00065658	0.039202	-0.35514
CAP2	-1.5876	7.5577	-3.7727	0.00065767	0.039202	-0.3566
RGS7	-1.6165	6.8758	-3.7679	0.00066639	0.039202	-0.3681
CAMKK1	-1.0635	9.5715	-3.7663	0.00066927	0.039202	-0.37188
SLC4A10	-1.7039	8.7573	-3.765	0.00067184	0.039202	-0.37524
FSTL4	-1.317	7.7104	-3.7622	0.00067704	0.039202	-0.38198
STMN4	-1.4757	8.5164	-3.7549	0.00069078	0.039202	-0.39954
UNC5D	-1.3462	7.4121	-3.7543	0.0006919	0.039202	-0.40096
FAXC	-1.6467	7.5258	-3.7515	0.00069736	0.039202	-0.40783
112268389	-1.7036	7.8916	-3.7463	0.00070739	0.039202	-0.42032
TUSC3	-1.3022	6.8778	-3.7433	0.00071334	0.039202	-0.42764
FAM81A	-1.7274	6.9825	-3.742	0.00071599	0.039202	-0.43089
ATP1A3	-1.3861	11.027	-3.7406	0.00071862	0.039202	-0.43409
LNX1	-1.5439	6.8375	-3.7393	0.00072128	0.039202	-0.43732
GPR158	-1.3859	8.292	-3.7391	0.00072161	0.039202	-0.43772
KIAA1324	-1.3444	7.489	-3.739	0.00072186	0.039202	-0.43802
SYCP2	-1.5441	6.5649	-3.7379	0.00072413	0.039202	-0.44077
PRRT2	-1.027	8.8505	-3.7375	0.0007248	0.039202	-0.44158
ACTR2	-1.6572	6.4332	-3.7315	0.00073702	0.039202	-0.45619
GSTA4	-1.8714	6.08	-3.7295	0.00074112	0.039202	-0.46104
SCN2A	-1.7283	9.0914	-3.713	0.00077562	0.039202	-0.50081
AHI1	-1.8175	8.9178	-3.7104	0.00078124	0.039202	-0.50712
SNAP25	-1.8887	8.1381	-3.7059	0.00079084	0.039202	-0.5178
SUGP2	-1.1531	10.395	-3.7047	0.00079348	0.039202	-0.52071
CDH18	-1.9582	6.9539	-3.7042	0.00079458	0.039202	-0.52191
MAP7D2	-1.6022	7.4728	-3.7036	0.00079586	0.039202	-0.52332
BICDL1	-1.3208	8.0474	-3.7028	0.00079773	0.039202	-0.52537
NAP1L3	-1.7633	7.8966	-3.7022	0.00079898	0.039202	-0.52674
PCSK2	-1.5808	7.814	-3.6988	0.00080648	0.039202	-0.53491
GOT1	-1.4954	8.2529	-3.698	0.00080824	0.039202	-0.53682
SLC6A17	-1.1497	9.9872	-3.6969	0.00081071	0.039202	-0.53948
PIP4K2C	-1.1569	7.4251	-3.6953	0.00081426	0.039202	-0.5433
STRBP	-1.5259	8.3081	-3.695	0.00081494	0.039202	-0.54403
TRPC1	-1.2929	6.841	-3.6947	0.00081576	0.039202	-0.5449
GPRASP1	-1.4041	9.2301	-3.6928	0.00082001	0.039202	-0.54945
CKMT1A	-2.1965	7.0286	-3.6926	0.00082033	0.039202	-0.54979
TRAPPC6B	-1.1702	7.2182	-3.6918	0.00082229	0.039202	-0.55187
CADPS	-1.6898	9.3176	-3.6875	0.00083201	0.039202	-0.56214
APOL2	-1.1994	8.0589	-3.6821	0.00084443	0.039202	-0.57509
NELL2	-1.563	7.8858	-3.681	0.00084704	0.039202	-0.57778
23285	-1.7132	8.5929	-3.6778	0.00085456	0.039202	-0.5855
TRMT9B	-1.1697	7.187	-3.6722	0.00086773	0.039202	-0.59886
HRH2	-1.2378	7.5993	-3.6678	0.00087824	0.039202	-0.60938
NRXN3	-1.3059	7.8049	-3.6672	0.00087987	0.039202	-0.611
SNTG1	-1.5454	7.4926	-3.6614	0.00089384	0.039202	-0.62475
GPI	-1.1111	9.6568	-3.6574	0.00090381	0.039202	-0.63444
PDE10A	-1.77	7.6707	-3.656	0.00090725	0.039202	-0.63776
TUBB3	-1.3246	8.3402	-3.6533	0.00091392	0.039202	-0.64415
ATP2B1	-2.0113	8.1494	-3.6484	0.00092627	0.039202	-0.65587
GABRG2	-1.6401	8.2265	-3.6447	0.00093577	0.039202	-0.66479
EML6	-1.485	8.4285	-3.6437	0.00093843	0.039202	-0.66727
SLITRK3	-1.7208	6.9054	-3.6434	0.00093929	0.039202	-0.66806
AMPH	-1.2579	8.6471	-3.6404	0.000947	0.039202	-0.67521
NAV3	-1.1674	9.1979	-3.6383	0.00095241	0.039202	-0.68018
PATJ	-1.2722	7.3801	-3.6372	0.00095532	0.039202	-0.68284
RCOR3	-1.6606	7.3511	-3.6347	0.00096174	0.039202	-0.68869
R3HDM1	-1.6675	9.4481	-3.6339	0.00096409	0.039202	-0.69082
NEFM	-1.4305	10.091	-3.6226	0.00099433	0.039202	-0.71778
KCNS2	-1.5026	7.1296	-3.6219	0.00099614	0.039202	-0.71937
RELL2	-1.4537	7.4589	-3.6141	0.0010176	0.039202	-0.738
CCPG1	-1.4613	8.3625	-3.61	0.001029	0.039202	-0.74772
CSMD3	-1.7894	8.4933	-3.61	0.0010292	0.039202	-0.74788
CACNA1E	-1.3437	9.994	-3.6094	0.0010309	0.039202	-0.74932
TCEAL6	-1.9389	5.9923	-3.6039	0.0010464	0.039202	-0.76232
LGALS8	-1.5569	7.3929	-3.6037	0.0010469	0.039202	-0.76275
PPP3CA	-1.5657	9.8226	-3.602	0.001052	0.039202	-0.76699
PDE1A	-1.5935	7.0479	-3.6002	0.0010571	0.039202	-0.77122
SLC25A12	-1.6075	7.641	-3.5958	0.0010699	0.039202	-0.78168
IMMT	-1.1729	7.2092	-3.592	0.0010811	0.039202	-0.79082
GLRB	-1.5573	6.893	-3.5895	0.0010885	0.039202	-0.79673
RABGEF1	-1.0636	7.3318	-3.5885	0.0010913	0.039202	-0.79898
RBFOX2	-1.4977	8.5286	-3.5883	0.0010919	0.039202	-0.79943
ROBO2	-1.6608	6.6925	-3.5883	0.001092	0.039202	-0.79952
DCLK1	-1.5603	9.7465	-3.5833	0.0011071	0.039202	-0.81152
C12orf43	-1.2245	7.0072	-3.5822	0.0011103	0.039202	-0.81405
ATP6V1B2	-1.3621	8.7864	-3.5818	0.0011115	0.039202	-0.81502
GRIA3	-1.7353	7.731	-3.5816	0.0011122	0.039202	-0.81553
CSRNP3	-1.6567	8.8312	-3.5796	0.0011181	0.039202	-0.82016
EFHD2	-0.87456	9.3178	-3.5763	0.0011283	0.039202	-0.82806
SUSD4	-1.2724	7.0035	-3.5759	0.0011297	0.039202	-0.82916
UNC80	-1.3324	10.517	-3.5711	0.0011444	0.039202	-0.84044
KCNIP4	-1.8601	6.1788	-3.5677	0.0011549	0.039202	-0.84843
FAM163B	-0.92792	8.8096	-3.5669	0.0011574	0.039202	-0.85031
DYNC1I1	-1.2767	7.8393	-3.5633	0.0011691	0.039202	-0.85903
SEPTIN6	-1.0758	6.937	-3.5628	0.0011707	0.039202	-0.86029
GFRA2	-1.2281	7.3906	-3.5625	0.0011715	0.039202	-0.86088
RYR2	-1.4072	10.862	-3.5611	0.0011761	0.039202	-0.86428
NDUFA10	-1.36	8.7332	-3.5586	0.0011839	0.039202	-0.87004
FRMPD4	-1.3966	8.3616	-3.5539	0.0011993	0.039202	-0.88132
DPP6	-1.2943	9.1936	-3.5531	0.0012019	0.039202	-0.88319
EPHA7	-1.4701	6.6477	-3.5505	0.0012105	0.039202	-0.88937
MDH2	-0.98122	8.1812	-3.5483	0.0012175	0.039202	-0.89446
ADD2	-1.152	9.9656	-3.5447	0.0012295	0.039202	-0.90302
ZC3H8	-1.5538	6.5208	-3.5424	0.0012373	0.039202	-0.90848
M6PR	-1.1317	7.3526	-3.5395	0.0012471	0.039202	-0.91538
IQSEC3	-0.93264	9.0892	-3.5391	0.0012484	0.039202	-0.91628
DLGAP1	-1.3341	10.058	-3.5387	0.0012498	0.039202	-0.91725
MLIP	-1.6784	6.6531	-3.537	0.0012556	0.039202	-0.92133
RPS6KL1	-1.2283	7.9866	-3.5357	0.0012601	0.039202	-0.92439
FASTKD2	-1.5279	7.4989	-3.5327	0.0012705	0.039202	-0.93157
TESPA1	-1.4406	7.9426	-3.5326	0.0012707	0.039202	-0.93169
RAB37	-1.3024	6.8217	-3.5313	0.0012751	0.039202	-0.93474
GABARAPL1	-1.2511	8.8606	-3.5296	0.0012813	0.039202	-0.93894
KALRN	-1.3299	11.006	-3.5293	0.0012824	0.039202	-0.93968
SH3GL2	-1.5895	8.2994	-3.5254	0.0012959	0.039202	-0.9488
RBFOX1	-1.2816	9.3232	-3.5225	0.0013061	0.039202	-0.95568
UNC79	-1.3749	8.165	-3.5223	0.0013067	0.039202	-0.95607
GNG3	-1.6708	6.5266	-3.5223	0.0013069	0.039202	-0.9562
EPHA5	-1.3367	6.4446	-3.5196	0.0013163	0.039202	-0.96244
GRIK2	-1.593	6.7864	-3.5192	0.001318	0.039202	-0.96356
MYSM1	-1.4913	7.9827	-3.5188	0.0013194	0.039202	-0.96452
BEX3	-1.1986	8.2273	-3.5163	0.0013283	0.039202	-0.97037
SLIT2	-1.5572	8.3405	-3.5151	0.0013326	0.039202	-0.97317
BDH1	-1.1094	7.5379	-3.5131	0.0013398	0.039202	-0.97785
ADAM11	-1.2341	8.7856	-3.5118	0.0013446	0.039202	-0.981
DNM1L	-1.4212	8.0278	-3.5102	0.0013503	0.039202	-0.98468
KIAA0319	-1.3417	7.5101	-3.5098	0.0013519	0.039202	-0.98569
RAPGEF6	-1.2859	8.2325	-3.5098	0.0013519	0.039202	-0.9857
ST8SIA3	-1.6726	8.8385	-3.5083	0.0013572	0.039202	-0.9891
HARS1	-1.0496	7.7545	-3.5055	0.0013677	0.039202	-0.99579
PRKAR1B	-0.89466	10.424	-3.5055	0.0013677	0.039202	-0.9958
DDX24	-1.3479	8.3604	-3.5043	0.0013721	0.039202	-0.99865
TRIM9	-1.4983	10.13	-3.5018	0.0013816	0.039202	-1.0046
PPME1	-1.2409	7.6349	-3.5016	0.0013823	0.039202	-1.0051
CKMT1B	-2.0793	6.9214	-3.4987	0.001393	0.039202	-1.0118
KCNQ3	-1.1856	9.3893	-3.4979	0.001396	0.039202	-1.0137
ZNF385D	-1.596	7.5735	-3.4978	0.0013965	0.039202	-1.014
GVQW3	-1.815	7.4699	-3.4977	0.0013968	0.039202	-1.0142
SPARCL1	-1.9625	8.7675	-3.4937	0.0014119	0.039202	-1.0235
PDP1	-1.4587	8.901	-3.4914	0.001421	0.039202	-1.0292
NIPAL2	-2.0079	7.2926	-3.4914	0.001421	0.039202	-1.0292
RBM3	-1.5842	7.0888	-3.4913	0.0014212	0.039202	-1.0292
TTC39C	-1.7063	6.8049	-3.4903	0.0014253	0.039202	-1.0318
AGBL4	-1.7296	6.2623	-3.4886	0.0014319	0.039202	-1.0358
SLC44A5	-1.8727	5.7056	-3.4878	0.0014348	0.039202	-1.0375
PAK3	-1.668	8.099	-3.4856	0.0014433	0.039202	-1.0427
SEZ6L2	-1.1151	9.2901	-3.4818	0.0014583	0.039202	-1.0517
ADAM23	-1.521	8.2815	-3.4812	0.0014608	0.039202	-1.0532
ANK1	-1.1721	8.9175	-3.4812	0.0014608	0.039202	-1.0532
PRDM2	-1.1437	9.6096	-3.48	0.0014655	0.039202	-1.056
SLC4A8	-1.5499	9.5478	-3.4744	0.0014878	0.039202	-1.0691
PREPL	-1.5136	8.6662	-3.473	0.0014932	0.039202	-1.0723
FLRT3	-1.9952	5.9874	-3.4725	0.0014955	0.039202	-1.0737
PNMA8B	-1.0996	9.7639	-3.4685	0.0015117	0.039202	-1.083
SRRM4	-1.2212	9.1541	-3.4653	0.0015248	0.039202	-1.0905
STMN1	-1.5429	9.131	-3.4637	0.0015313	0.039202	-1.0942
SEMA4F	-1.0144	7.634	-3.4623	0.0015373	0.039202	-1.0976
UNC13C	-1.9368	8.7825	-3.462	0.0015384	0.039202	-1.0982
CACNA2D3	-1.4783	8.058	-3.4609	0.001543	0.039202	-1.1008
PTPRN	-0.99558	9.8194	-3.4589	0.0015514	0.039202	-1.1056
CACNB1	-1.1115	8.4296	-3.4547	0.0015687	0.039202	-1.1153
NSF	-1.5358	7.0018	-3.454	0.0015721	0.039202	-1.1171
DLGAP2	-1.577	6.7305	-3.4509	0.0015851	0.039202	-1.1243
XRCC6	-1.1141	7.9085	-3.4506	0.0015863	0.039202	-1.1249
KCNH5	-1.9586	7.1676	-3.4494	0.0015917	0.039202	-1.1279
FOCAD	-1.4374	8.8157	-3.4493	0.0015919	0.039202	-1.128
ATP6V1E1	-1.5265	7.5239	-3.4488	0.001594	0.039202	-1.1291
CPLX1	-0.93072	9.9275	-3.4466	0.0016036	0.039202	-1.1344
CHD5	-1.0959	11.216	-3.446	0.0016061	0.039202	-1.1357
MLLT11	-1.4287	7.0644	-3.4448	0.0016112	0.039202	-1.1385
AEBP1	1.1577	8.8851	3.444	0.0016147	0.039202	-1.1404
GABRB2	-1.4649	9.0072	-3.4439	0.0016153	0.039202	-1.1407
KHDRBS2	-1.3094	7.4935	-3.4418	0.0016243	0.039202	-1.1455
SULT4A1	-1.1743	8.4892	-3.4356	0.0016516	0.039202	-1.16
MAP9	-1.1877	8.3004	-3.4348	0.0016551	0.039202	-1.1619
GABRA4	-1.3599	8.274	-3.4329	0.0016639	0.039202	-1.1665
PTPRT	-1.0555	9.9651	-3.4311	0.0016717	0.039202	-1.1706
KDM4A	-1.2678	7.9972	-3.428	0.001686	0.039202	-1.178
PYGB	-0.947	10.049	-3.4257	0.0016962	0.039202	-1.1832
EID1	-1.3221	8.5879	-3.424	0.0017042	0.039202	-1.1873
KHDRBS3	-1.2351	8.5925	-3.4235	0.0017065	0.039202	-1.1885
CFAP69	-1.6259	6.8997	-3.4227	0.0017099	0.039202	-1.1902
SLC4A1AP	-1.0951	7.3511	-3.4221	0.0017126	0.039202	-1.1916
DGKB	-1.5846	7.6371	-3.4213	0.0017163	0.039202	-1.1935
TMEM63C	-1.1709	8.3903	-3.4195	0.0017247	0.039202	-1.1977
RIMBP2	-1.2138	8.6741	-3.4183	0.0017302	0.039202	-1.2005
USP11	-1.0548	9.7796	-3.4142	0.0017497	0.039202	-1.2103
CALY	-1.1215	8.0911	-3.4133	0.0017538	0.039202	-1.2123
FBXW7	-1.3758	8.97	-3.4119	0.0017603	0.039202	-1.2155
GABRB3	-1.7337	8.7001	-3.4111	0.0017642	0.039202	-1.2174
ACTR1B	-0.97366	8.6198	-3.4104	0.0017675	0.039202	-1.219
ZMAT4	-1.5793	6.6752	-3.4099	0.0017696	0.039202	-1.2201
NDUFV1	-1.0455	8.8014	-3.4081	0.0017785	0.039202	-1.2245
MTR	-1.3812	8.6293	-3.4076	0.001781	0.039202	-1.2257
C11orf87	-1.5578	7.655	-3.4069	0.0017843	0.039202	-1.2273
LRRTM2	-1.6247	7.1748	-3.4054	0.0017912	0.039202	-1.2307
MAP2	-1.3144	11.38	-3.4041	0.0017976	0.039202	-1.2337
TUBB2A	-1.1775	9.3974	-3.4034	0.0018008	0.039202	-1.2353
POLR3A	-1.0441	8.2406	-3.4001	0.0018168	0.039202	-1.243
CAMKV	-1.1385	8.8063	-3.3998	0.0018184	0.039202	-1.2437
RTN1	-1.1392	10.105	-3.3982	0.001826	0.039202	-1.2474
ZNF25	-1.3792	7.736	-3.3975	0.0018297	0.039202	-1.2491
STEAP2	-1.1297	7.4979	-3.395	0.0018422	0.039202	-1.255
ACOT7	-0.9894	8.2371	-3.3948	0.0018428	0.039202	-1.2553
THY1	-2.1726	6.8493	-3.3948	0.001843	0.039202	-1.2554
CDH12	-1.5307	6.9713	-3.3944	0.0018449	0.039202	-1.2563
ERCC3	-0.99575	7.8416	-3.3929	0.0018523	0.039202	-1.2598
SV2A	-1.1725	9.8196	-3.3925	0.0018543	0.039202	-1.2607
LUC7L	-1.2086	8.3143	-3.3919	0.0018574	0.039202	-1.2622
RAB3C	-1.5366	7.9065	-3.3912	0.0018606	0.039202	-1.2637
TMEM178A	-1.2452	7.3548	-3.3898	0.0018677	0.039202	-1.267
FHL1	-1.1021	8.6762	-3.3892	0.0018709	0.039202	-1.2685
CALM3	-1.191	11.297	-3.3846	0.001894	0.039202	-1.2792
ATP2B2	-1.1538	11.719	-3.384	0.0018972	0.039202	-1.2806
FARSB	-1.4349	6.3794	-3.3836	0.0018992	0.039202	-1.2815
EPB41	-1.1493	8.6611	-3.3835	0.0018994	0.039202	-1.2816
REEP1	-1.1029	6.9751	-3.38	0.0019174	0.039202	-1.2898
SLC22A17	-0.95155	9.8305	-3.3783	0.0019261	0.039202	-1.2938
HMG20A	-1.2721	7.753	-3.3782	0.0019265	0.039202	-1.2939
HGSNAT	-1.3553	7.4423	-3.3779	0.0019283	0.039202	-1.2948
YWHAG	-1.2289	10.857	-3.3766	0.0019349	0.039202	-1.2977
PITRM1	-1.1419	8.4359	-3.3752	0.001942	0.039202	-1.3009
FBXL2	-1.3404	6.9291	-3.3746	0.0019452	0.039202	-1.3023
ALG1L9P	-1.3552	7.594	-3.3723	0.0019573	0.039202	-1.3077
SNAPC4	-1.0569	7.9478	-3.372	0.0019588	0.039202	-1.3084
KCNA1	-1.3395	8.6753	-3.3672	0.0019842	0.039202	-1.3196
SLC16A7	-1.5597	7.4054	-3.3671	0.0019847	0.039202	-1.3198
COQ4	-1.0668	7.3385	-3.3655	0.0019934	0.039202	-1.3236
PLXNA4	-1.3197	9.5744	-3.3649	0.0019966	0.039202	-1.325
NRIP3	-1.3914	6.8844	-3.3644	0.001999	0.039202	-1.3261
FGF14	-1.8065	7.4974	-3.3635	0.0020038	0.039202	-1.3281
HCN1	-1.7296	8.4733	-3.3609	0.0020179	0.039202	-1.3342
CNTN5	-2.1692	6.7011	-3.3601	0.0020222	0.039202	-1.3361
SLC29A1	-1.2482	7.0363	-3.3587	0.00203	0.039202	-1.3394
GPHN	-1.2527	7.6715	-3.3582	0.0020322	0.039202	-1.3403
CHN1	-1.4388	9.9812	-3.3575	0.0020363	0.039202	-1.3421
VPS53	-1.0312	8.6793	-3.3513	0.0020704	0.039202	-1.3565
SAMD4A	0.93618	9.8076	3.3509	0.0020723	0.039202	-1.3573
TENM2	-1.5304	9.1872	-3.3509	0.0020727	0.039202	-1.3575
PDHA1	-1.4271	7.8854	-3.3473	0.0020926	0.039202	-1.3658
YWHAB	-1.3246	9.1108	-3.3462	0.0020985	0.039202	-1.3683
RTF1	-1.1917	7.9711	-3.3452	0.0021039	0.039202	-1.3705
NSG2	-1.3541	8.1555	-3.3414	0.0021259	0.039202	-1.3795
KCNA2	-1.2541	10.603	-3.3411	0.0021273	0.039202	-1.3801
SNAP91	-1.0867	9.4843	-3.339	0.0021394	0.039202	-1.385
MAP3K13	-1.159	7.8072	-3.3383	0.0021433	0.039202	-1.3866
DGKI	-1.1591	8.2268	-3.3381	0.0021442	0.039202	-1.3869
OSBPL6	-1.4328	7.9511	-3.3379	0.0021453	0.039202	-1.3874
H4C5	-1.2262	8.0205	-3.3362	0.0021552	0.039202	-1.3914
SLITRK4	-1.6492	7.3804	-3.3361	0.0021556	0.039202	-1.3916
NCOA4	-1.2088	6.8756	-3.3331	0.002173	0.039202	-1.3985
CES4A	-1.5987	7.8971	-3.3321	0.0021788	0.039202	-1.4009
ICAM5	-1.0467	7.4129	-3.3312	0.0021842	0.039202	-1.403
DDX25	-1.4384	6.556	-3.3304	0.002189	0.039202	-1.4049
SRSF5	-1.4005	9.4684	-3.3292	0.0021958	0.039202	-1.4076
CDK14	-1.4839	8.4368	-3.3286	0.0021994	0.039202	-1.409
CNNM1	-1.1717	8.34	-3.3272	0.0022072	0.039202	-1.4121
AFG3L2	-1.1624	7.809	-3.326	0.0022146	0.039202	-1.415
CFAP46	-1.3036	6.9847	-3.3254	0.0022178	0.039202	-1.4162
KIAA0895L	-0.98828	8.0435	-3.3238	0.0022276	0.039202	-1.4201
CNTNAP5	-1.4564	8.6573	-3.3234	0.0022302	0.039202	-1.4211
DOCK3	-1.2056	10.143	-3.3228	0.0022334	0.039202	-1.4223
BRINP2	-1.1011	8.7637	-3.3223	0.0022362	0.039202	-1.4234
BEX4	-1.4563	7.2886	-3.322	0.0022382	0.039202	-1.4242
PDHX	-1.161	6.7274	-3.3217	0.0022399	0.039202	-1.4249
VIPR1	-1.0556	7.1995	-3.3208	0.0022451	0.039202	-1.4269
VWA5B2	-1.5023	8.1071	-3.3208	0.0022454	0.039202	-1.427
SLC8A1	-1.421	9.9883	-3.3199	0.0022508	0.039202	-1.4291
ATP8A2	-1.4822	8.6802	-3.3198	0.0022511	0.039202	-1.4292
NRSN1	-1.3584	7.0174	-3.3194	0.0022538	0.039202	-1.4302
DAPK1	-1.2932	9.4607	-3.3179	0.0022629	0.039202	-1.4337
SRSF11	-1.4067	9.2668	-3.3178	0.0022635	0.039202	-1.4339
NEK10	-1.8283	5.9288	-3.3162	0.002273	0.039202	-1.4376
SPTB	-1.114	9.7913	-3.3144	0.0022838	0.039202	-1.4417
POLR2A	-1.0445	8.6146	-3.3108	0.0023057	0.039202	-1.45
SCN1A	-1.664	9.701	-3.3095	0.002314	0.039202	-1.4531
CCK	-1.0803	7.6276	-3.3094	0.0023142	0.039202	-1.4532
ANXA6	-1.2229	9.1553	-3.3087	0.0023188	0.039202	-1.4549
NRSN2	-0.8748	8.1383	-3.3086	0.0023192	0.039202	-1.455
ZNF540	-1.6492	6.367	-3.3079	0.0023234	0.039202	-1.4566
RORB	-1.5443	9.438	-3.3074	0.0023268	0.039202	-1.4579
PPFIA2	-1.3542	8.8111	-3.3073	0.0023276	0.039202	-1.4582
EPM2AIP1	-1.8022	7.5332	-3.2987	0.0023809	0.039986	-1.4778
NEFH	-1.533	9.0344	-3.295	0.0024047	0.040111	-1.4865
RBM25	-1.1159	8.9697	-3.2943	0.0024091	0.040111	-1.488
SYT12	-0.83049	7.9307	-3.2937	0.0024128	0.040111	-1.4894
COG6	-1.2675	6.663	-3.2921	0.0024233	0.040111	-1.4932
CEND1	-0.84288	9.8118	-3.2913	0.0024283	0.040111	-1.4949
LRRC7	-1.8711	7.9296	-3.2911	0.0024293	0.040111	-1.4953
GOT2	-1.1432	7.911	-3.2897	0.0024386	0.040152	-1.4986
STAC2	-0.96874	8.9804	-3.2872	0.0024547	0.040258	-1.5043
LRRC4C	-1.4761	7.5487	-3.2866	0.0024589	0.040258	-1.5058
USP28	-1.2732	6.9587	-3.2843	0.0024738	0.040258	-1.511
TBC1D9	-1.2474	7.8111	-3.2837	0.0024779	0.040258	-1.5125
CACNB4	-1.3703	8.9551	-3.2834	0.0024793	0.040258	-1.513
ZNF780B	-1.6147	6.1062	-3.2783	0.0025133	0.040672	-1.5248
PRMT8	-1.8796	6.3787	-3.277	0.0025216	0.040672	-1.5276
LPCAT4	-1.1397	8.0877	-3.2757	0.0025303	0.040672	-1.5306
MAPRE3	-1.0951	8.4647	-3.2738	0.0025433	0.040672	-1.535
NUDT21	-1.1201	7.6734	-3.2726	0.0025517	0.040672	-1.5379
PTPRN2	-0.87656	9.0183	-3.2716	0.0025579	0.040672	-1.54
C16orf58	-1.0598	7.8545	-3.271	0.0025622	0.040672	-1.5415
VDAC3	-1.5103	6.9181	-3.2702	0.0025678	0.040672	-1.5434
ELMOD1	-1.301	7.5193	-3.2689	0.0025763	0.040672	-1.5462
CSMD1	-1.6354	9.7176	-3.2677	0.002585	0.040672	-1.5492
TTC21B	-1.7476	7.8319	-3.2671	0.0025889	0.040672	-1.5505
LIG3	-1.0864	7.753	-3.2661	0.0025956	0.040672	-1.5527
IGSF8	-1.0499	9.4439	-3.2642	0.002609	0.040672	-1.5572
FNBP4	-1.172	7.3885	-3.2639	0.002611	0.040672	-1.5578
MTMR1	-1.3427	7.3508	-3.2628	0.0026184	0.040672	-1.5603
MORN1	-1.1813	6.7427	-3.2621	0.0026229	0.040672	-1.5618
PCDHAC2	-1.2861	7.1238	-3.2613	0.0026286	0.040672	-1.5637
MOAP1	-1.2998	7.0345	-3.2608	0.002632	0.040672	-1.5648
P4HTM	-0.86648	9.007	-3.2595	0.0026412	0.040672	-1.5678
ATP1B1	-1.3453	10.358	-3.2589	0.0026457	0.040672	-1.5693
ME3	-1.2197	7.569	-3.2582	0.0026501	0.040672	-1.5707
SYNJ1	-1.1769	8.3362	-3.2548	0.0026741	0.040878	-1.5785
MDGA2	-1.3996	7.5663	-3.2526	0.0026899	0.040878	-1.5836
GOLGA8B	-1.6463	9.1831	-3.2518	0.0026955	0.040878	-1.5854
TRIM46	-1.0315	6.9085	-3.2505	0.0027047	0.040878	-1.5884
SSX2IP	-1.4138	7.5598	-3.2497	0.0027103	0.040878	-1.5902
NYAP2	-1.406	6.3533	-3.2477	0.0027249	0.040878	-1.5948
DDHD2	-1.227	8.4337	-3.2475	0.0027259	0.040878	-1.5952
NAPB	-1.496	8.9457	-3.2454	0.0027416	0.040878	-1.6001
MIR124-2HG	-1.4791	8.4818	-3.245	0.0027442	0.040878	-1.6009
KCNC3	-1.045	8.9651	-3.2424	0.0027631	0.040878	-1.6069
PXYLP1	-1.2924	7.2873	-3.2402	0.0027794	0.040878	-1.612
BRD8	-1.1579	8.0729	-3.2382	0.0027938	0.040878	-1.6165
MAPK8IP2	-0.77367	10.505	-3.2381	0.0027944	0.040878	-1.6167
ELAC2	-1.0492	7.5984	-3.238	0.0027956	0.040878	-1.617
NOL6	-1.0029	7.6341	-3.2379	0.0027961	0.040878	-1.6172
MCRS1	-0.91145	7.5233	-3.2376	0.0027982	0.040878	-1.6178
ATRNL1	-1.206	10.487	-3.2362	0.0028085	0.040878	-1.621
LOC284930	-1.3789	8.3382	-3.2355	0.002814	0.040878	-1.6227
LRRFIP1	-1.1444	8.5967	-3.2351	0.0028166	0.040878	-1.6235
RAB3B	-1.4311	6.9609	-3.2348	0.0028187	0.040878	-1.6241
BBS1	-0.9774	8.2194	-3.2348	0.0028187	0.040878	-1.6241
FAT3	-1.3946	10.027	-3.2324	0.0028371	0.040878	-1.6298
CAPRIN2	-1.0193	8.4578	-3.2323	0.002838	0.040878	-1.6301
AFF3	-1.225	8.6738	-3.2322	0.0028385	0.040878	-1.6302
CMTR1	-1.0325	8.0671	-3.2315	0.0028439	0.040878	-1.6319
ABCC8	-1.3566	8.5795	-3.2312	0.0028456	0.040878	-1.6324
LUC7L2	-1.1763	8.252	-3.2305	0.0028513	0.040878	-1.6341
ELAVL2	-1.3251	7.3597	-3.2282	0.0028684	0.040891	-1.6393
LRFN5	-1.5918	6.2711	-3.2275	0.0028738	0.040891	-1.6409
DNAH1	-1.464	8.0244	-3.2214	0.0029201	0.040891	-1.6547
MEF2C	-1.8261	9.8607	-3.2205	0.0029273	0.040891	-1.6569
NSMAF	-1.6274	6.9518	-3.2191	0.0029375	0.040891	-1.6599
ATP6V1H	-1.0894	7.6546	-3.2183	0.0029441	0.040891	-1.6619
ZNF382	-1.1397	7.9514	-3.2175	0.0029502	0.040891	-1.6636
WDR19	-1.4131	7.8098	-3.2155	0.0029657	0.040891	-1.6682
TMEM178B	-1.0087	9.2154	-3.2151	0.0029692	0.040891	-1.6692
SULT1A1	-0.94146	7.9058	-3.2145	0.0029738	0.040891	-1.6705
LONRF2	-1.2408	10.038	-3.2118	0.0029945	0.040891	-1.6765
KCNH7	-1.5541	6.2844	-3.2116	0.0029961	0.040891	-1.677
NBPF11	-1.1914	7.1065	-3.2116	0.0029965	0.040891	-1.6771
MAP3K9	-1.0542	7.3296	-3.2114	0.0029975	0.040891	-1.6774
WBP11	-1.3045	7.2889	-3.2099	0.0030094	0.040891	-1.6808
TUBG2	-1.0267	8.21	-3.2096	0.0030119	0.040891	-1.6815
PHACTR1	-1.3935	6.4644	-3.2094	0.003014	0.040891	-1.6822
NDUFAF7	-1.6071	6.001	-3.2077	0.0030271	0.040891	-1.6859
CNTN4	-1.2339	6.8019	-3.2073	0.0030304	0.040891	-1.6868
VSTM2A	-1.1074	8.1471	-3.2069	0.0030337	0.040891	-1.6878
KCND2	-1.2356	7.056	-3.2062	0.003039	0.040891	-1.6893
STAMBPL1	-1.098	7.186	-3.2062	0.003039	0.040891	-1.6893
CNKSR2	-1.245	9.3156	-3.2059	0.0030412	0.040891	-1.6899
GDI1	-0.96001	10.377	-3.2051	0.0030481	0.040891	-1.6919
BCLAF1	-1.376	8.8941	-3.2043	0.0030543	0.040891	-1.6937
PAK6	-1.0527	7.9543	-3.2036	0.0030597	0.040891	-1.6952
OGFOD3	-0.95978	7.5893	-3.2021	0.0030719	0.040891	-1.6986
KIAA1211L	-0.84482	9.0852	-3.2017	0.0030748	0.040891	-1.6994
RAPGEF4	-1.1385	9.2689	-3.1986	0.0031006	0.040891	-1.7067
EEF1A2	-1.0055	10.766	-3.1967	0.0031158	0.040891	-1.7109
PNMA8A	-1.1513	8.8419	-3.1966	0.0031162	0.040891	-1.711
CIRBP	-1.0397	9.4636	-3.1956	0.003125	0.040891	-1.7135
KCNAB1	-1.3124	6.8267	-3.1941	0.003137	0.040891	-1.7168
ARPP21	-1.5571	9.1779	-3.1921	0.0031531	0.040891	-1.7212
CACNA1B	-1.0684	10.171	-3.1901	0.0031699	0.040891	-1.7258
ABLIM2	-0.85135	8.97	-3.1898	0.0031722	0.040891	-1.7264
HHIP	-1.3761	8.0529	-3.1897	0.0031736	0.040891	-1.7268
PICK1	-1.1239	7.9545	-3.1891	0.0031782	0.040891	-1.7281
NECAP1	-1.2102	7.8331	-3.1884	0.0031843	0.040891	-1.7297
MORF4L2	-1.1024	8.4086	-3.1871	0.0031953	0.040891	-1.7327
PPIP5K2	-1.3403	8.0276	-3.1859	0.0032049	0.040891	-1.7353
KIAA1841	-1.2301	7.1933	-3.1857	0.0032069	0.040891	-1.7358
ESRRG	-1.4996	7.3666	-3.1845	0.003217	0.040891	-1.7386
IK	-0.8981	7.7494	-3.1845	0.0032173	0.040891	-1.7386
DHX36	-1.3491	6.7844	-3.184	0.0032207	0.040891	-1.7396
LRRK1	-1.2099	8.5762	-3.1839	0.003222	0.040891	-1.7399
ANKRD46	-1.1607	7.2366	-3.1834	0.0032264	0.040891	-1.7411
DPP10	-1.3048	7.7997	-3.1832	0.0032279	0.040891	-1.7415
HLCS	-1.1536	7.1522	-3.1831	0.0032285	0.040891	-1.7416
MRNIP	-1.0329	7.0371	-3.1809	0.0032476	0.040891	-1.7467
UBP1	-1.0725	8.358	-3.1798	0.0032564	0.040891	-1.7491
NBEA	-1.3856	9.5543	-3.179	0.0032636	0.040891	-1.751
SARS1	-1.0814	8.4802	-3.1782	0.00327	0.040891	-1.7527
ZSCAN30	-1.1826	7.4136	-3.1781	0.0032714	0.040891	-1.7531
LRRC28	-1.5179	6.9881	-3.1777	0.0032746	0.040891	-1.7539
DOP1B	-1.174	8.0684	-3.1774	0.0032772	0.040891	-1.7546
GRM5	-1.3774	8.0782	-3.1774	0.0032776	0.040891	-1.7547
CCSER1	-1.6462	7.0712	-3.1766	0.0032844	0.040891	-1.7565
NEU3	-1.1818	6.9865	-3.1751	0.0032969	0.040891	-1.7598
GAS7	-1.0742	11.177	-3.1749	0.003299	0.040891	-1.7603
MEG3	-1.3911	12.664	-3.1738	0.003308	0.040891	-1.7627
GGT7	-1.0768	8.2346	-3.1736	0.0033095	0.040891	-1.7631
PNMA2	-1.1557	9.9153	-3.1734	0.0033119	0.040891	-1.7637
UBE2N	-1.1241	7.4391	-3.1732	0.0033133	0.040891	-1.7641
SCN3A	-1.4145	8.1395	-3.1731	0.0033144	0.040891	-1.7643
CAMK4	-1.4233	7.5994	-3.1712	0.0033311	0.040891	-1.7687
HAPLN4	-1.0057	9.0092	-3.17	0.0033411	0.040891	-1.7713
ZNF365	-1.4974	7.6501	-3.1691	0.0033494	0.040891	-1.7734
TCEAL2	-1.0771	7.305	-3.1673	0.0033649	0.040891	-1.7774
MTF2	-1.4015	6.5317	-3.1665	0.0033717	0.040891	-1.7792
MECR	-1.3127	6.575	-3.1656	0.0033794	0.040891	-1.7811
ANK3	-1.4378	11.055	-3.1632	0.003401	0.040891	-1.7866
SVOP	-1.4556	7.6727	-3.1628	0.0034043	0.040891	-1.7875
MPHOSPH9	-1.3955	8.0535	-3.1627	0.0034057	0.040891	-1.7878
AP1G2	-1.258	8.7016	-3.1626	0.0034065	0.040891	-1.7881
G3BP2	-1.2609	8.544	-3.1599	0.0034308	0.040891	-1.7942
TSPAN7	-1.5572	6.7795	-3.1595	0.0034342	0.040891	-1.7951
POU6F2	-1.4603	6.6294	-3.1593	0.0034361	0.040891	-1.7955
CCDC171	-1.2809	7.1339	-3.1581	0.0034462	0.040891	-1.7981
SMIM10L2A	-0.97935	7.5103	-3.1579	0.0034482	0.040891	-1.7986
TIAM2	-1.0383	7.8384	-3.1578	0.0034492	0.040891	-1.7988
LRATD1	-0.88056	8.4983	-3.1576	0.0034509	0.040891	-1.7992
ZNF528	-1.167	7.5225	-3.1571	0.0034555	0.040891	-1.8004
UTP6	-1.3344	6.9213	-3.157	0.0034563	0.040891	-1.8006
CLSTN2	-0.99228	10.015	-3.1569	0.0034578	0.040891	-1.801
CPNE5	-0.94945	8.3262	-3.156	0.0034652	0.040891	-1.8028
ZNF33B	-1.1926	6.8364	-3.1555	0.0034702	0.040891	-1.8041
PRRT3	-1.0054	7.983	-3.1533	0.0034896	0.040891	-1.8089
BCAT1	-1.3285	7.2656	-3.1533	0.0034903	0.040891	-1.809
PARM1	-1.4463	8.3089	-3.153	0.0034923	0.040891	-1.8095
NDRG4	-0.91729	11.3	-3.153	0.0034924	0.040891	-1.8096
MICU3	-1.2126	7.6416	-3.1527	0.0034957	0.040891	-1.8104
PITPNM3	-0.91738	9.3094	-3.151	0.0035107	0.040891	-1.8141
HECW1	-1.174	9.6536	-3.1486	0.0035327	0.040891	-1.8195
REPS1	-1.2227	8.2259	-3.1484	0.0035349	0.040891	-1.82
KCNH3	-0.98189	9.8522	-3.1478	0.0035402	0.040891	-1.8213
EDF1	-0.95272	7.8722	-3.1478	0.0035406	0.040891	-1.8214
ATP1A1	-1.262	10.598	-3.1464	0.0035536	0.040891	-1.8246
FGFR1OP	-1.1422	7.4013	-3.1453	0.0035631	0.040891	-1.8269
MIAT	-1.4066	12.187	-3.1448	0.0035684	0.040891	-1.8282
CCDC47	-1.0279	8.0722	-3.1447	0.0035689	0.040891	-1.8283
MRPS25	-1.0521	7.9372	-3.1443	0.0035725	0.040891	-1.8292
ZC3H14	-1.0957	8.7417	-3.1443	0.0035726	0.040891	-1.8292
SKP1	-1.3697	8.069	-3.143	0.0035849	0.040891	-1.8322
FAM155A	-0.98069	7.845	-3.1426	0.0035885	0.040891	-1.833
HOMER1	-1.4045	8.1338	-3.1419	0.0035952	0.040891	-1.8346
ERC2	-1.2515	8.3759	-3.1406	0.0036069	0.040891	-1.8374
VPS13A	-1.5009	9.133	-3.1391	0.0036212	0.040891	-1.8409
GRIN1	-0.88432	11.837	-3.1389	0.0036237	0.040891	-1.8415
APBA2	-0.83518	9.0506	-3.1386	0.0036262	0.040891	-1.842
BSN	-0.83791	12.138	-3.1384	0.0036279	0.040891	-1.8425
SYT16	-1.4836	8.271	-3.1374	0.0036374	0.040891	-1.8447
STMN3	-0.72932	10.638	-3.1373	0.0036383	0.040891	-1.8449
MAP1B	-0.92619	12.771	-3.1301	0.0037072	0.041421	-1.8611
UBR3	-1.787	5.8937	-3.1297	0.0037115	0.041421	-1.8621
PPARGC1B	-0.98665	8.0895	-3.1296	0.0037121	0.041421	-1.8623
C2CD5	-1.5992	7.9707	-3.1283	0.0037247	0.041421	-1.8652
DHX57	-1.2015	6.9623	-3.1281	0.003727	0.041421	-1.8657
SHROOM2	-0.85236	8.1536	-3.1278	0.0037293	0.041421	-1.8663
ATP5F1A	-1.1947	9.4003	-3.1272	0.0037352	0.041421	-1.8676
ZDBF2	-1.3729	6.916	-3.1265	0.0037418	0.041421	-1.8692
CCDC186	-1.4158	8.0429	-3.1249	0.0037574	0.041516	-1.8728
NUDCD3	-1.044	10.112	-3.1236	0.00377	0.041563	-1.8756
CNTNAP2	-1.5717	8.1989	-3.123	0.0037759	0.041563	-1.877
RGPD6	-1.095	6.9425	-3.1205	0.0038009	0.041567	-1.8827
GNB5	-1.0466	8.3761	-3.1201	0.0038053	0.041567	-1.8837
RHBDL3	-0.94103	8.977	-3.1199	0.0038066	0.041567	-1.884
PDCD11	-1.0027	7.4926	-3.1195	0.0038107	0.041567	-1.8849
AMER3	-1.0411	7.757	-3.1194	0.0038116	0.041567	-1.8851
EMX1	-0.85202	7.7802	-3.1181	0.0038249	0.041635	-1.8881
CADPS2	-1.1557	9.3961	-3.1167	0.0038385	0.041706	-1.8912
ST6GAL2	-1.0732	7.6104	-3.1149	0.0038565	0.041801	-1.8952
LOC105374618	-1.1926	7.4339	-3.1144	0.0038615	0.041801	-1.8964
ABCF3	-1.0691	7.8341	-3.1122	0.0038837	0.041817	-1.9013
RIMS3	-0.91581	11.349	-3.1112	0.0038942	0.041817	-1.9036
FRRS1L	-1.3451	6.9372	-3.1106	0.0038993	0.041817	-1.9047
DMXL2	-1.3914	9.0594	-3.1102	0.0039035	0.041817	-1.9057
GRIA2	-1.3661	10.253	-3.1096	0.0039094	0.041817	-1.907
CCDC92	-0.82706	8.126	-3.108	0.0039259	0.041817	-1.9106
LETMD1	-1.1132	7.1967	-3.1068	0.0039382	0.041817	-1.9133
SMIM10L2B	-1.2119	6.6925	-3.1068	0.0039384	0.041817	-1.9133
ARNTL2	-1.1897	6.4029	-3.1066	0.0039408	0.041817	-1.9139
TUBB4A	-1.0829	10.125	-3.1066	0.0039409	0.041817	-1.9139
YWHAZ	-1.2443	9.6217	-3.106	0.0039465	0.041817	-1.9151
DOP1A	-1.6186	7.717	-3.1058	0.0039483	0.041817	-1.9155
DDX41	-0.7854	7.6113	-3.1024	0.0039836	0.042114	-1.9232
C4orf50	-1.1038	8.8988	-3.1014	0.0039937	0.042146	-1.9254
MYO16	-1.1959	6.7652	-3.1004	0.0040044	0.042182	-1.9277
SMAD6	1.2158	7.0732	3.0967	0.0040428	0.042469	-1.9359
TRO	-1.1563	7.8754	-3.0964	0.004046	0.042469	-1.9366
DMAP1	-0.93416	7.6802	-3.094	0.0040707	0.042493	-1.9419
LRRK2	-1.5974	8.0134	-3.0935	0.0040762	0.042493	-1.943
MTMR4	-1.1318	8.9005	-3.093	0.0040817	0.042493	-1.9442
MAPK10	-1.1928	10.841	-3.0924	0.0040884	0.042493	-1.9456
RAPGEFL1	-1.3991	7.127	-3.0922	0.0040897	0.042493	-1.9459
ZNF273	-1.0593	7.8902	-3.0917	0.0040949	0.042493	-1.947
DCC	-1.588	6.7739	-3.0904	0.0041091	0.042493	-1.95
ZRANB2	-1.457	7.6813	-3.0903	0.0041101	0.042493	-1.9502
CD99L2	-1.0905	9.7242	-3.09	0.0041133	0.042493	-1.9509
HECW2	-1.18	9.1028	-3.0889	0.0041248	0.04253	-1.9533
NFX1	-1.058	8.2697	-3.0883	0.0041314	0.04253	-1.9546
ATXN7	-1.0944	7.6782	-3.0869	0.0041468	0.042533	-1.9578
IFFO1	-1.0285	7.8395	-3.0865	0.0041508	0.042533	-1.9587
POLR2B	-1.1754	7.0959	-3.0863	0.0041535	0.042533	-1.9592
ARHGAP20	-1.4749	6.5934	-3.0839	0.0041786	0.0426	-1.9644
LRRC6	-1.2566	6.461	-3.0838	0.0041799	0.0426	-1.9647
MYCBP2	-0.97028	10.752	-3.0836	0.0041817	0.0426	-1.9651
LYSMD4	-1.0924	7.105	-3.081	0.0042105	0.042623	-1.971
KCNJ4	-0.78825	8.0006	-3.0786	0.0042367	0.042623	-1.9763
TPP2	-1.1404	7.8966	-3.0781	0.0042416	0.042623	-1.9773
NARS1	-1.225	8.0911	-3.078	0.0042431	0.042623	-1.9776
HOOK1	-1.3428	6.9682	-3.0774	0.0042495	0.042623	-1.9789
TUBE1	-1.4007	6.721	-3.076	0.0042652	0.042623	-1.9821
TSPYL5	-1.1321	7.3588	-3.076	0.0042653	0.042623	-1.9821
DPY19L2	-1.3715	6.6264	-3.0758	0.0042674	0.042623	-1.9826
RPE	-1.3505	6.8799	-3.0757	0.0042687	0.042623	-1.9828
MYEF2	-1.2553	8.2033	-3.0738	0.0042892	0.042623	-1.987
TTC39B	-1.3379	7.696	-3.0725	0.0043035	0.042623	-1.9898
SRSF2	-0.96889	7.7565	-3.0723	0.0043054	0.042623	-1.9902
LRRC47	-0.7127	8.3342	-3.0715	0.0043152	0.042623	-1.9922
KIAA0753	-1.1752	7.0742	-3.0715	0.0043153	0.042623	-1.9922
EXOC3	-0.86587	8.4735	-3.07	0.0043318	0.042623	-1.9955
NCDN	-0.82805	11.848	-3.069	0.0043432	0.042623	-1.9977
UBE2O	-0.91032	9.2717	-3.0685	0.0043487	0.042623	-1.9988
ENTPD4	-1.1281	8.5199	-3.0674	0.0043603	0.042623	-2.0011
EFTUD2	-0.92111	7.8507	-3.0655	0.0043823	0.042623	-2.0055
NEFL	-0.88335	9.749	-3.0653	0.0043837	0.042623	-2.0057
CSRNP2	-0.82081	8.0766	-3.0653	0.0043847	0.042623	-2.0059
ABCC5	-1.1263	9.4272	-3.0647	0.0043913	0.042623	-2.0072
NLN	-0.99837	7.2485	-3.0627	0.0044143	0.042623	-2.0117
CKAP5	-1.1979	9.2726	-3.0616	0.0044259	0.042623	-2.014
NOS1	-1.0199	7.4561	-3.0616	0.0044261	0.042623	-2.014
CFL1	-0.90758	9.6099	-3.0615	0.0044272	0.042623	-2.0143
SYBU	-1.0544	8.4731	-3.061	0.004433	0.042623	-2.0154
RPAIN	-1.079	7.1438	-3.0604	0.0044401	0.042623	-2.0167
XKR4	-1.2373	7.5781	-3.0604	0.0044405	0.042623	-2.0168
CELF3	-0.84732	8.2378	-3.0597	0.004448	0.042623	-2.0183
FBXO34	-1.0418	7.3257	-3.0587	0.0044592	0.042623	-2.0205
TUBB4B	-0.99852	8.599	-3.0587	0.0044598	0.042623	-2.0206
CEP170B	-0.70714	10.391	-3.0579	0.0044682	0.042623	-2.0222
RNF34	-1.2333	6.9372	-3.0573	0.0044761	0.042623	-2.0237
UCHL5	-1.3275	6.8587	-3.057	0.0044786	0.042623	-2.0242
ZNF26	-1.0308	7.6944	-3.057	0.0044793	0.042623	-2.0243
KCNJ6	-1.2182	8.6981	-3.0565	0.0044844	0.042623	-2.0253
ARF3	-0.95641	9.9731	-3.0558	0.0044931	0.042623	-2.027
CHRM3	-1.2897	7.7588	-3.0557	0.0044942	0.042623	-2.0272
RGS7BP	-0.74746	8.2303	-3.0549	0.0045032	0.042623	-2.0289
QTRT1	-1.0474	7.5709	-3.054	0.0045142	0.042623	-2.031
COX6C	-1.5064	7.0107	-3.0538	0.0045162	0.042623	-2.0314
FAM153B	-1.514	7.5734	-3.0534	0.0045212	0.042623	-2.0323
CYRIA	-1.2129	8.2171	-3.0531	0.0045238	0.042623	-2.0329
MFN1	-1.4546	7.4816	-3.0531	0.0045243	0.042623	-2.0329
CAMK2A	-0.90566	12.632	-3.0526	0.0045305	0.042623	-2.0341
AAK1	-0.87741	10.529	-3.0525	0.0045309	0.042623	-2.0342
CLEC2L	-1.2682	6.542	-3.0524	0.0045321	0.042623	-2.0344
PLCB1	-1.5653	9.8826	-3.0507	0.0045519	0.042647	-2.0382
GPLD1	-1.5348	7.0334	-3.0498	0.0045627	0.042647	-2.0402
ZNF91	-1.1716	9.309	-3.0484	0.0045794	0.042647	-2.0434
GRIA1	-1.1837	7.9982	-3.0482	0.0045816	0.042647	-2.0438
SRPRA	-1.0778	7.6943	-3.0481	0.0045826	0.042647	-2.044
HMGCR	-1.6502	7.2164	-3.048	0.0045839	0.042647	-2.0442
FBXO21	-0.75776	8.6418	-3.0479	0.0045854	0.042647	-2.0445
CHGA	-1.1221	9.653	-3.0443	0.0046282	0.042871	-2.0525
STAU2	-1.1863	8.2609	-3.0436	0.0046363	0.042871	-2.054
TERF2IP	-0.89121	9.0014	-3.0431	0.0046426	0.042871	-2.0552
SUN1	-1.0165	9.3673	-3.0423	0.004652	0.042871	-2.0569
NAT10	-0.92836	7.8602	-3.0419	0.0046564	0.042871	-2.0577
KIFAP3	-1.5354	7.7848	-3.0418	0.0046573	0.042871	-2.0579
RALYL	-1.4501	6.8421	-3.0416	0.0046605	0.042871	-2.0585
GOLGA8A	-1.6394	9.1873	-3.0393	0.0046879	0.042992	-2.0635
EPHA10	-1.0935	7.0799	-3.0386	0.0046964	0.042992	-2.0651
SOHLH1	-1.0923	7.7719	-3.0377	0.0047067	0.042992	-2.067
DENND6B	-0.91561	7.835	-3.0377	0.004707	0.042992	-2.067
STXBP5	-1.1953	8.8962	-3.0372	0.0047134	0.042992	-2.0682
LMO7	-1.2415	8.4163	-3.0368	0.0047176	0.042992	-2.069
ZNF721	-1.2794	8.1606	-3.0352	0.0047368	0.043076	-2.0725
CYRIB	-1.0968	7.8641	-3.0345	0.0047454	0.043076	-2.074
NSG1	-1.1512	7.2783	-3.0343	0.0047488	0.043076	-2.0746
PHTF2	-1.2658	6.7709	-3.0332	0.0047614	0.043124	-2.0769
CAMSAP3	-0.86468	7.9768	-3.0321	0.0047754	0.043165	-2.0795
CCDC14	-1.2416	6.9046	-3.0313	0.0047848	0.043165	-2.0812
PEG3	-1.0578	10.776	-3.0302	0.0047979	0.043165	-2.0835
UNC13A	-0.94372	9.2207	-3.0291	0.0048116	0.043165	-2.086
RTN3	-1.0434	10.16	-3.0288	0.0048158	0.043165	-2.0867
GRIA4	-1.4198	7.8388	-3.0287	0.0048174	0.043165	-2.087
MCTP1	-1.0948	7.752	-3.0277	0.004829	0.043165	-2.0891
GABRG3	-1.3348	6.8741	-3.0269	0.0048389	0.043165	-2.0908
SLC24A4	-1.1052	7.6813	-3.0268	0.0048402	0.043165	-2.0911
HMGN2	-1.0985	7.3581	-3.0265	0.0048442	0.043165	-2.0918
RHOT2	-0.88875	8.4816	-3.0261	0.0048494	0.043165	-2.0927
EPHA4	-1.2925	8.9068	-3.0255	0.0048565	0.043165	-2.094
PSMC5	-0.96153	7.6066	-3.0243	0.0048717	0.043165	-2.0966
NOS1AP	-0.88195	8.0222	-3.0238	0.0048783	0.043165	-2.0978
ARMCX4	-1.2554	7.7818	-3.0236	0.0048802	0.043165	-2.0981
GPC1	-0.8474	9.9645	-3.0227	0.004892	0.043165	-2.1002
PPIP5K1	-1.1231	8.9823	-3.0223	0.0048967	0.043165	-2.1011
NAA25	-1.0797	7.5902	-3.0222	0.0048981	0.043165	-2.1013
ZNF667	-1.1403	7.3835	-3.0216	0.0049055	0.043166	-2.1026
MAGI1	-0.94689	8.0058	-3.0198	0.0049275	0.043237	-2.1064
TMEM231	-0.92144	6.9677	-3.0198	0.0049283	0.043237	-2.1066
NPTN	-1.2604	8.5134	-3.0183	0.0049467	0.04332	-2.1098
PPIA	-1.3715	9.1257	-3.0179	0.0049526	0.04332	-2.1108
ABCA5	-1.5665	8.1924	-3.0172	0.0049605	0.043326	-2.1122
CPLANE1	-1.3843	7.8459	-3.0157	0.0049807	0.04341	-2.1157
NRXN1	-1.514	10.66	-3.015	0.0049893	0.04341	-2.1172
TRAPPC11	-1.1101	7.4798	-3.0147	0.0049923	0.04341	-2.1177
UNC5A	-0.84167	9.5914	-3.0125	0.0050205	0.04355	-2.1225
FAM153A	-1.4187	6.9036	-3.0123	0.0050233	0.04355	-2.123
CUL9	-0.98578	9.1779	-3.0114	0.0050353	0.043573	-2.1251
NPEPL1	-0.92293	7.511	-3.0104	0.0050483	0.043573	-2.1273
CDH13	-1.2475	7.138	-3.0101	0.0050516	0.043573	-2.1278
C1orf115	-1.015	7.9672	-3.0098	0.0050556	0.043573	-2.1285
MICAL2	-1.0978	10.172	-3.0079	0.0050809	0.043632	-2.1328
CHPF2	-0.92429	8.2415	-3.0074	0.005087	0.043632	-2.1338
LRRC49	-1.5785	6.738	-3.0064	0.0051003	0.043632	-2.1361
ADGRB3	-1.4009	9.3094	-3.0062	0.0051023	0.043632	-2.1364
OBSL1	-0.85451	9.29	-3.0057	0.0051093	0.043632	-2.1376
SLC24A2	-1.2954	10.614	-3.0048	0.0051204	0.043632	-2.1395
SEC31B	-1.1205	7.9264	-3.0042	0.0051282	0.043632	-2.1408
PSMD3	-0.82016	8.3105	-3.0041	0.0051301	0.043632	-2.1411
SCN2B	-1.007	9.2181	-3.0038	0.0051342	0.043632	-2.1418
GIT2	-1.1402	8.5813	-3.0026	0.0051498	0.043632	-2.1444
ATP6V1A	-1.2868	8.7642	-3.0018	0.0051602	0.043632	-2.1461
SEMA6D	-1.4139	8.0539	-3.0017	0.0051618	0.043632	-2.1464
COA1	-1.1326	7.4972	-3.0016	0.0051631	0.043632	-2.1466
SUMF2	-1.0191	7.3041	-3.0013	0.0051664	0.043632	-2.1472
ACTL6B	-1.0132	6.9859	-2.9987	0.0052015	0.043866	-2.153
JAKMIP2	-1.0477	8.6102	-2.9972	0.0052214	0.04397	-2.1563
GPATCH8	-1.0891	9.0708	-2.9935	0.0052709	0.04427	-2.1644
ZNF133	-0.98051	7.1056	-2.9931	0.0052767	0.04427	-2.1653
STAT1	-1.0776	7.4057	-2.9929	0.0052795	0.04427	-2.1658
GARNL3	-1.2907	8.3105	-2.9913	0.0053008	0.044385	-2.1693
FHOD3	-0.86468	8.0275	-2.9882	0.0053433	0.044672	-2.1761
EMC1	-0.9648	8.4859	-2.9876	0.0053503	0.044672	-2.1772
CBWD5	-1.3102	7.1421	-2.9868	0.0053619	0.044705	-2.1791
GTF2F1	-0.75392	8.5837	-2.9843	0.0053955	0.044876	-2.1845
SLC4A7	-1.2602	8.2339	-2.9837	0.0054048	0.044876	-2.1859
TBC1D30	-1.0353	7.8123	-2.9836	0.0054053	0.044876	-2.186
SLC35B4	-1.2098	7.8412	-2.9827	0.005418	0.04488	-2.188
EXOC1	-1.6093	7.1838	-2.9825	0.005421	0.04488	-2.1885
ERCC6	-1.1846	7.9062	-2.9809	0.0054436	0.04489	-2.1921
OXA1L	-1.0537	7.0973	-2.9808	0.0054444	0.04489	-2.1922
OXR1	-1.1019	7.9453	-2.9805	0.0054488	0.04489	-2.1929
GRIP2	-1.0752	7.3424	-2.9797	0.0054592	0.04489	-2.1946
ZNF662	-1.3331	6.5762	-2.9797	0.0054604	0.04489	-2.1948
CIAO1	-0.76737	8.399	-2.9785	0.0054769	0.044946	-2.1973
SLC7A6	-1.1154	7.3175	-2.9778	0.0054869	0.044946	-2.1989
GALNT17	-0.88566	9.2055	-2.9769	0.0054987	0.044946	-2.2008
TCAF1	-1.0159	8.868	-2.9765	0.0055038	0.044946	-2.2015
MIR9-3HG	-1.2051	8.0974	-2.9763	0.0055078	0.044946	-2.2022
OGDHL	-0.99872	8.7391	-2.9749	0.0055265	0.044946	-2.2051
PPP3R1	-1.3494	8.973	-2.9748	0.0055284	0.044946	-2.2054
CCDC61	-1.2137	6.6915	-2.9748	0.0055284	0.044946	-2.2054
LOC102724159	-0.92636	6.9852	-2.9738	0.0055424	0.044982	-2.2075
TBC1D24	-0.72782	9.0846	-2.9734	0.0055481	0.044982	-2.2084
PCLO	-1.3222	10.811	-2.9722	0.0055648	0.045039	-2.211
MAGED2	-1.0986	8.3299	-2.9718	0.0055705	0.045039	-2.2119
AKAP5	-1.2658	6.4588	-2.9708	0.0055853	0.045072	-2.2142
BRSK1	-0.76106	10.457	-2.97	0.0055967	0.045072	-2.2159
NPM2	-1.0454	7.9604	-2.9695	0.0056036	0.045072	-2.217
NAPG	-1.2204	7.8839	-2.9691	0.0056087	0.045072	-2.2178
PRKACB	-1.2973	9.4458	-2.9687	0.0056143	0.045072	-2.2186
PHF14	-1.6261	7.4389	-2.9681	0.0056233	0.045072	-2.22
MOK	-0.9814	7.6211	-2.9665	0.0056462	0.045072	-2.2235
PDZD7	-0.99	7.2494	-2.9654	0.0056622	0.045072	-2.2259
MPV17	-1.1243	7.0832	-2.9644	0.0056762	0.045072	-2.228
GTF3C2	-0.99753	7.3886	-2.9643	0.0056778	0.045072	-2.2283
ATP5F1B	-1.3134	9.3509	-2.9639	0.0056836	0.045072	-2.2292
OGFR	-0.73224	9.0925	-2.9639	0.0056836	0.045072	-2.2292
ZNF595	-1.2925	6.3418	-2.9639	0.0056842	0.045072	-2.2293
MYBBP1A	-0.94374	8.4391	-2.9637	0.0056864	0.045072	-2.2296
LZTS1	-0.82962	8.8112	-2.9635	0.0056896	0.045072	-2.2301
KCNQ5	-0.98519	8.2379	-2.9613	0.0057219	0.045267	-2.2349
CNTNAP1	-1.0082	9.9902	-2.9607	0.0057305	0.045274	-2.2362
CRY2	-0.85376	9.0743	-2.9599	0.0057419	0.045303	-2.2379
CACNA1A	-1.0543	10.802	-2.9576	0.0057751	0.045502	-2.2429
FBXO22	-1.0347	7.6146	-2.957	0.0057846	0.045502	-2.2443
PPWD1	-1.2531	6.4725	-2.9555	0.0058069	0.045502	-2.2476
STRIP2	-1.2245	6.777	-2.9551	0.0058128	0.045502	-2.2485
NUP58	-1.1269	7.8576	-2.9548	0.0058172	0.045502	-2.2491
COX4I1	-0.94149	9.2693	-2.9547	0.0058176	0.045502	-2.2492
TENM1	-1.226	7.0752	-2.9541	0.005827	0.045502	-2.2506
RSPO2	-1.4044	7.1207	-2.954	0.0058291	0.045502	-2.2509
WASF1	-1.0418	8.1817	-2.9517	0.0058621	0.04566	-2.2557
SLC8A2	-0.92012	8.8089	-2.9513	0.0058691	0.04566	-2.2567
SYT5	-0.92482	7.658	-2.9506	0.0058795	0.04566	-2.2583
IL1RAPL1	-1.5166	6.6632	-2.9505	0.0058803	0.04566	-2.2584
CEP126	-1.147	7.6608	-2.9492	0.0058996	0.045749	-2.2612
ZNF555	-1.0967	6.7915	-2.9483	0.0059133	0.045795	-2.2632
MED14	-1.3404	7.1461	-2.9473	0.0059285	0.045811	-2.2654
SLC9A1	-0.88555	8.016	-2.9467	0.005938	0.045811	-2.2668
PLXNC1	-1.1431	7.1984	-2.9466	0.0059387	0.045811	-2.2669
DSCAM	-1.0515	8.8446	-2.9449	0.0059649	0.045952	-2.2706
CNST	-0.97212	8.1145	-2.9443	0.005973	0.045954	-2.2718
AK5	-1.004	9.1562	-2.9434	0.0059878	0.045973	-2.2739
SLX4	-1.104	7.4746	-2.9426	0.0059988	0.045973	-2.2755
EPHA6	-0.96734	7.402	-2.9426	0.0059989	0.045973	-2.2755
ZYX	-0.70489	8.2133	-2.941	0.0060233	0.046048	-2.279
GK5	-1.1681	7.5407	-2.9408	0.0060271	0.046048	-2.2795
TMEM59L	-0.80592	9.2562	-2.9405	0.0060322	0.046048	-2.2803
HLTF	-1.1556	7.4236	-2.9395	0.0060465	0.046097	-2.2823
ZNF711	-1.7839	6.0887	-2.9385	0.0060614	0.046139	-2.2844
STK38L	-0.94413	7.424	-2.9381	0.0060676	0.046139	-2.2853
CACNA1C	-1.0165	8.6802	-2.937	0.0060851	0.046162	-2.2877
ALS2	-1.2796	7.8687	-2.9369	0.0060863	0.046162	-2.2879
MX1	-0.9679	7.2331	-2.9354	0.0061095	0.046278	-2.2912
PPARGC1A	-1.3831	7.6658	-2.9341	0.0061301	0.046297	-2.2941
CTNNAL1	-1.4054	6.3593	-2.9332	0.0061446	0.046297	-2.2961
MICAL1	-0.9536	8.341	-2.9328	0.0061499	0.046297	-2.2968
SYT7	-0.72836	10.532	-2.9312	0.0061746	0.046297	-2.3003
SEPTIN5	-0.80062	10.106	-2.9311	0.0061771	0.046297	-2.3006
SLC35F3	-1.0372	7.1382	-2.931	0.0061778	0.046297	-2.3007
NPAT	-1.0335	7.1836	-2.9309	0.0061799	0.046297	-2.301
PRMT7	-1.1624	7.6605	-2.9307	0.0061828	0.046297	-2.3014
SATB2	-1.0672	8.8907	-2.9307	0.0061829	0.046297	-2.3014
PGK1	-1.1562	9.3257	-2.9285	0.0062176	0.046439	-2.3062
GLB1L3	-1.1214	6.9613	-2.9285	0.0062177	0.046439	-2.3062
GRIK3	-0.88834	8.5004	-2.9268	0.0062437	0.046469	-2.3098
IPCEF1	-1.5196	7.8396	-2.9268	0.0062443	0.046469	-2.3099
RHOBTB2	-1.3124	8.7748	-2.9267	0.0062463	0.046469	-2.3102
FBXO10	-1.0803	7.4931	-2.9262	0.0062533	0.046469	-2.3111
MAP1A	-0.85327	13.244	-2.9244	0.0062817	0.046556	-2.315
SRP19	-1.2697	6.9249	-2.9229	0.0063067	0.046556	-2.3184
EIF4E3	-1.1733	7.7321	-2.9218	0.0063235	0.046556	-2.3207
DDHD1	-1.1692	7.9455	-2.9217	0.0063255	0.046556	-2.321
NRGN	-0.86267	10.992	-2.9217	0.0063257	0.046556	-2.321
NAPA	-0.88157	8.7859	-2.9212	0.0063334	0.046556	-2.3221
GUSBP11	-0.98096	8.8375	-2.9212	0.0063336	0.046556	-2.3221
SIPA1L1	-1.0051	9.4602	-2.9207	0.0063406	0.046556	-2.323
PLEKHM3	-0.97479	7.965	-2.9201	0.0063504	0.046556	-2.3244
AP3B2	-0.96364	9.0314	-2.92	0.0063533	0.046556	-2.3247
DCAF8	-1.0449	9.094	-2.9197	0.0063568	0.046556	-2.3252
AGAP2	-0.847	10.163	-2.9193	0.0063643	0.046556	-2.3262
ANKS1B	-1.0508	9.8432	-2.9186	0.0063756	0.046556	-2.3277
KCNJ3	-1.1656	8.0396	-2.9179	0.006387	0.046556	-2.3293
EHD3	-0.85788	9.0637	-2.9177	0.0063902	0.046556	-2.3297
DIS3	-1.128	7.6398	-2.9176	0.0063918	0.046556	-2.3299
STRADA	-1.1745	7.4691	-2.9164	0.0064112	0.04662	-2.3325
ALG13	-1.8083	7.1028	-2.916	0.0064164	0.04662	-2.3332
SLC30A3	-1.0068	7.1994	-2.9151	0.0064308	0.046625	-2.3351
KHDC4	-0.97188	7.4389	-2.9146	0.0064397	0.046625	-2.3363
ITFG1	-1.5914	6.9845	-2.9145	0.0064409	0.046625	-2.3365
GABBR2	-1.0798	9.9915	-2.9136	0.0064554	0.046673	-2.3384
GRIN2A	-1.3305	10.079	-2.913	0.0064654	0.046687	-2.3397
RUSC2	-0.71959	10.322	-2.9117	0.0064876	0.046791	-2.3427
PPL	-1.3017	8.3505	-2.9109	0.0065006	0.046827	-2.3444
ZNF76	-0.92865	7.245	-2.9083	0.0065423	0.04693	-2.3499
DCUN1D2	-0.98832	7.1686	-2.9082	0.0065451	0.04693	-2.3502
PPM1E	-1.1635	6.906	-2.9077	0.0065532	0.04693	-2.3513
EIF2B5	-0.78939	7.5954	-2.9069	0.0065662	0.04693	-2.353
PRDX2	-1.0114	8.521	-2.9068	0.0065681	0.04693	-2.3532
PTPDC1	-1.2833	7.2114	-2.9064	0.0065743	0.04693	-2.354
KIDINS220	-1.1946	9.7199	-2.9059	0.0065819	0.04693	-2.355
ACSL4	-1.2018	7.0502	-2.9044	0.0066074	0.04693	-2.3584
TMEM120B	-0.85327	7.9851	-2.9043	0.0066098	0.04693	-2.3587
SIRT5	-0.91363	7.2196	-2.9036	0.0066208	0.04693	-2.3601
KDM1A	-1.1011	6.972	-2.9035	0.0066229	0.04693	-2.3604
NCKIPSD	-0.77526	9.0383	-2.9028	0.0066344	0.04693	-2.3618
DNAJC17	-0.9283	7.3084	-2.9027	0.0066352	0.04693	-2.3619
WDR70	-1.1127	6.9362	-2.9026	0.0066374	0.04693	-2.3622
CUX2	-1.0954	9.3038	-2.9025	0.00664	0.04693	-2.3626
LINC00662	-0.78234	8.7172	-2.9023	0.0066427	0.04693	-2.3629
SLC7A14	-1.1999	7.7646	-2.9013	0.0066587	0.04693	-2.365
ZZEF1	-0.99158	9.7197	-2.9011	0.0066627	0.04693	-2.3655
EVL	-0.81227	9.981	-2.9008	0.0066679	0.04693	-2.3662
CADM2	-0.82037	8.5006	-2.9003	0.0066759	0.04693	-2.3672
STAM	-1.4139	6.5222	-2.8995	0.0066893	0.04693	-2.3689
CAPS2	-1.1351	6.7588	-2.8994	0.0066906	0.04693	-2.3691
SLC9B2	-0.91299	7.4914	-2.8979	0.0067174	0.04696	-2.3725
SGSM1	-1.1306	7.9716	-2.8975	0.0067226	0.04696	-2.3732
ZNF483	-1.1131	10.737	-2.8975	0.0067227	0.04696	-2.3732
APEH	-0.84806	7.7201	-2.8969	0.0067339	0.04696	-2.3746
DRP2	-1.6349	7.2587	-2.8968	0.0067348	0.04696	-2.3747
MAGI3	-0.83974	8.5157	-2.8962	0.0067451	0.046976	-2.376
MICU1	-1.0272	7.4139	-2.8955	0.0067579	0.046996	-2.3776
CPNE9	-1.1435	6.6704	-2.8951	0.0067639	0.046996	-2.3784
BDP1	-0.87894	8.1199	-2.8944	0.0067762	0.047014	-2.38
CBLN2	-1.1491	7.1282	-2.894	0.0067825	0.047014	-2.3808
IGSF9B	-1.0661	7.6285	-2.8922	0.0068137	0.047062	-2.3847
PSMD13	-1.0058	7.0359	-2.8921	0.0068147	0.047062	-2.3848
TMOD1	-1.0183	7.4191	-2.8915	0.0068265	0.047062	-2.3863
MTHFD1	-1.0515	7.3587	-2.8911	0.006833	0.047062	-2.3871
CREBZF	-0.95334	8.033	-2.891	0.0068337	0.047062	-2.3872
MTCL1	-1.1162	9.4638	-2.8902	0.0068477	0.047062	-2.389
BRINP3	-1.3103	6.7516	-2.8898	0.0068549	0.047062	-2.3899
SNU13	-0.97282	7.6956	-2.8888	0.0068715	0.047062	-2.3919
CCAR1	-0.96602	8.3784	-2.8887	0.0068738	0.047062	-2.3922
GLS2	-0.95318	7.1723	-2.8882	0.0068828	0.047062	-2.3933
STXBP1	-1.0767	9.6287	-2.888	0.0068855	0.047062	-2.3937
CNTN3	-1.5123	6.9201	-2.888	0.0068856	0.047062	-2.3937
SHC3	-0.75923	10.386	-2.8865	0.0069115	0.047185	-2.3969
ANKRD13A	-0.92019	7.5775	-2.885	0.0069379	0.04731	-2.4002
SHFL	-0.77288	7.6312	-2.8845	0.0069476	0.047313	-2.4014
TBRG1	-0.88433	8.4798	-2.8841	0.0069544	0.047313	-2.4022
AKAP6	-1.2003	9.8668	-2.8825	0.0069819	0.047445	-2.4056
TRIM37	-1.13	8.6114	-2.8803	0.0070209	0.047564	-2.4103
KCNV1	-1.1542	6.9044	-2.8801	0.0070249	0.047564	-2.4108
WDR37	-1.0095	8.7392	-2.8798	0.0070295	0.047564	-2.4114
GTF2A1	-1.2021	7.7304	-2.8797	0.0070318	0.047564	-2.4117
TTC14	-1.0786	8.2435	-2.8788	0.0070469	0.047569	-2.4135
UHRF2	-1.1101	7.3439	-2.8783	0.007055	0.047569	-2.4145
CPLX2	-0.82151	11.945	-2.8782	0.0070568	0.047569	-2.4147
ZNF629	-0.88768	7.8033	-2.8752	0.0071104	0.047782	-2.4212
RASD2	-0.85504	8.6702	-2.8752	0.0071116	0.047782	-2.4213
DDI2	-0.7545	8.1021	-2.8742	0.0071285	0.047782	-2.4234
SLITRK1	-1.1487	7.871	-2.8737	0.0071372	0.047782	-2.4244
UPF3A	-0.84692	8.3556	-2.8737	0.007138	0.047782	-2.4245
INPP4A	-1.0361	9.2851	-2.8729	0.007153	0.047782	-2.4263
SPAG5	-0.99659	7.173	-2.8727	0.0071558	0.047782	-2.4266
RASD1	-0.79454	8.2768	-2.8724	0.0071606	0.047782	-2.4272
LINC02822	-1.0128	7.6181	-2.8723	0.0071629	0.047782	-2.4275
HR	-1.027	8.8691	-2.8714	0.0071793	0.047782	-2.4294
PXDN	-0.86936	7.171	-2.8709	0.0071879	0.047782	-2.4305
INPP5F	-1.242	8.6391	-2.8709	0.0071884	0.047782	-2.4305
AVL9	-0.77573	8.6271	-2.8704	0.0071966	0.047782	-2.4315
TTLL3	-0.96373	7.9752	-2.8695	0.0072141	0.047782	-2.4336
SPIN1	-1.0545	8.863	-2.8692	0.007218	0.047782	-2.434
N4BP2	-1.064	7.1776	-2.869	0.0072232	0.047782	-2.4347
TNRC6C	-1.1391	9.6296	-2.8688	0.0072266	0.047782	-2.435
LINGO2	-1.9584	5.7605	-2.8683	0.0072357	0.047788	-2.4361
CELF2	-0.98419	10.17	-2.8671	0.0072561	0.04785	-2.4385
HNRNPD	-1.0626	7.9441	-2.8669	0.0072614	0.04785	-2.4392
NDUFS5	-1.4004	6.7701	-2.8656	0.0072834	0.047873	-2.4418
BRWD1	-0.98734	9.0241	-2.8641	0.0073117	0.047873	-2.4451
KATNB1	-0.79665	8.003	-2.8638	0.0073179	0.047873	-2.4458
DNAJC11	-0.88911	8.1554	-2.8629	0.0073339	0.047873	-2.4477
N4BP2L1	-1.0457	7.5504	-2.8628	0.0073361	0.047873	-2.4479
CELSR3	-0.94637	9.8143	-2.8625	0.0073403	0.047873	-2.4484
NREP	-1.3023	7.093	-2.8622	0.0073456	0.047873	-2.449
LDB2	-1.478	7.4376	-2.8616	0.0073575	0.047873	-2.4504
UBA6	-1.3943	7.5493	-2.8616	0.0073581	0.047873	-2.4505
ATP6V1D	-1.0968	7.0263	-2.8615	0.0073596	0.047873	-2.4507
PCDH7	-0.98231	9.913	-2.8612	0.0073647	0.047873	-2.4512
ZNF697	-0.85204	7.7165	-2.8609	0.0073705	0.047873	-2.4519
GABRD	-0.81916	8.8015	-2.8604	0.0073792	0.047873	-2.4529
PRKCE	-0.86932	9.4772	-2.8601	0.0073861	0.047873	-2.4537
MRFAP1L1	-0.97471	7.6623	-2.8599	0.0073895	0.047873	-2.4541
TUBA4A	-1.0935	7.9749	-2.8594	0.0073974	0.047873	-2.455
ATP9B	-0.71953	8.8074	-2.8586	0.0074139	0.047873	-2.4569
DIRAS2	-1.1382	9.094	-2.8576	0.0074308	0.047873	-2.4589
ACSL6	-1.1302	9.5189	-2.8568	0.0074463	0.047873	-2.4607
WDR75	-1.5058	6.6058	-2.8567	0.0074481	0.047873	-2.4609
CTNNBIP1	-0.79877	7.5022	-2.8566	0.0074499	0.047873	-2.4611
CMSS1	-1.2938	6.9037	-2.8566	0.0074507	0.047873	-2.4612
CDK5R2	-0.79715	7.57	-2.8565	0.0074521	0.047873	-2.4613
NDFIP1	-0.85277	9.0963	-2.8546	0.0074871	0.048045	-2.4653
NGEF	-0.85562	9.8698	-2.8533	0.0075116	0.048149	-2.4681
WSCD2	-1.0757	8.1814	-2.8525	0.0075279	0.048158	-2.47
DCP1A	-1.1141	7.1407	-2.8524	0.0075293	0.048158	-2.4701
VPS36	-1.1946	7.8125	-2.8513	0.0075495	0.048194	-2.4724
SETDB1	-1.0732	7.5417	-2.8503	0.0075688	0.048194	-2.4746
PRICKLE1	-0.8621	7.4803	-2.8503	0.0075692	0.048194	-2.4747
CLTA	-0.84777	8.0199	-2.8493	0.0075884	0.048194	-2.4768
SETBP1	-0.98197	8.8775	-2.8487	0.007598	0.048194	-2.4779
RABL2B	-1.0153	7.4766	-2.8486	0.0075999	0.048194	-2.4781
ZNF385B	-1.4445	7.2992	-2.8484	0.0076047	0.048194	-2.4787
TRPC3	-1.4989	6.8797	-2.8482	0.0076081	0.048194	-2.479
ACBD6	-1.0075	7.4932	-2.8482	0.0076087	0.048194	-2.4791
FAIM2	-0.90822	11.755	-2.8464	0.0076418	0.048351	-2.4828
ATR	-1.365	8.085	-2.8455	0.0076608	0.048395	-2.485
NRG3	-0.9773	8.0758	-2.8452	0.0076652	0.048395	-2.4854
UQCC1	-0.99783	7.6397	-2.8444	0.0076807	0.048441	-2.4872
GAS8	-1.0687	7.996	-2.8434	0.0077008	0.048477	-2.4894
SRGAP3	-0.94514	10.285	-2.8425	0.0077174	0.048477	-2.4912
SDHA	-1.0212	8.8114	-2.8424	0.0077188	0.048477	-2.4914
INTS10	-0.97121	7.678	-2.8424	0.0077194	0.048477	-2.4915
MMP17	-0.82744	8.0358	-2.8416	0.0077347	0.048522	-2.4932
KCNAB2	-0.74431	10.967	-2.841	0.0077472	0.048538	-2.4945
GRAMD1B	-0.97719	10.057	-2.8402	0.0077611	0.048538	-2.4961
SF3A1	-0.75509	8.6037	-2.8401	0.0077643	0.048538	-2.4964
GDAP1	-1.3818	7.3826	-2.8395	0.0077752	0.048538	-2.4976
AASDHPPT	-1.0257	7.2247	-2.8393	0.0077787	0.048538	-2.498
PLD3	-0.79931	9.8885	-2.8377	0.0078096	0.048679	-2.5014
B4GAT1	-0.94074	8.5261	-2.837	0.0078248	0.04868	-2.503
INA	-1.2834	8.8412	-2.8368	0.0078274	0.04868	-2.5033
ZNF783	-0.89105	8.1834	-2.8365	0.0078345	0.04868	-2.5041
HTT	-1.188	6.8671	-2.8357	0.0078501	0.048685	-2.5058
AGL	-1.3101	7.2412	-2.8356	0.0078518	0.048685	-2.506
CABIN1	-0.72104	9.6245	-2.8351	0.0078611	0.048691	-2.507
SARM1	-0.93104	8.4208	-2.8337	0.0078895	0.048706	-2.5101
BASP1	-0.93678	9.6582	-2.8336	0.0078915	0.048706	-2.5103
CELF5	-0.75879	8.3178	-2.8332	0.0078993	0.048706	-2.5111
ACADSB	-1.1567	7.6038	-2.8329	0.0079042	0.048706	-2.5117
STK36	-1.154	7.4816	-2.8327	0.007908	0.048706	-2.5121
PGP	-0.83659	7.8382	-2.8325	0.0079133	0.048706	-2.5127
SEC16A	-0.81843	9.7228	-2.8312	0.0079384	0.04881	-2.5154
SMYD2	-1.0475	7.2364	-2.8302	0.0079577	0.048877	-2.5174
CLIP1	-0.78522	9.5074	-2.8274	0.0080136	0.049098	-2.5234
SND1	-1.0231	8.3728	-2.8268	0.0080247	0.049098	-2.5246
NUP93	-1.0672	8.1308	-2.8268	0.0080253	0.049098	-2.5247
SLC25A36	-0.97876	7.965	-2.8266	0.0080291	0.049098	-2.5251
KCNH8	-1.6086	7.2565	-2.8263	0.0080355	0.049098	-2.5257
PPP3CB	-1.2644	7.978	-2.8257	0.0080467	0.049116	-2.5269
ZNF318	-1.0138	8.5922	-2.8244	0.0080742	0.049135	-2.5299
SYN2	-0.90162	9.0962	-2.8243	0.0080748	0.049135	-2.5299
HPCA	-1.0466	7.5463	-2.8243	0.008075	0.049135	-2.5299
SUB1	-1.1778	7.6015	-2.8224	0.008115	0.049328	-2.5342
TAF2	-1.0771	6.9664	-2.8204	0.0081548	0.049519	-2.5383
OLA1	-1.2585	6.6998	-2.8186	0.0081903	0.049683	-2.542
CLPX	-1.0376	7.4903	-2.8179	0.0082044	0.049701	-2.5435
TMEM130	-0.87769	7.6274	-2.8174	0.0082161	0.049701	-2.5447
LDB1	-0.79272	8.9081	-2.8172	0.0082187	0.049701	-2.545
ODF2	-0.82376	7.9892	-2.8161	0.008243	0.049744	-2.5475
WSB1	-1.4292	8.8854	-2.8151	0.0082631	0.049744	-2.5496
FAM120B	-1.0694	6.9867	-2.8151	0.0082632	0.049744	-2.5496
NDUFA4	-1.4754	7.7427	-2.8149	0.0082665	0.049744	-2.5499
NDUFB9	-1.0899	6.9896	-2.8147	0.0082715	0.049744	-2.5505
TMEM268	-0.83853	8.5342	-2.8144	0.0082765	0.049744	-2.551
ZNF507	-1.2272	7.9878	-2.8133	0.008299	0.049828	-2.5533
SLC2A13	-0.81383	8.3925	-2.8119	0.0083291	0.049958	-2.5564
SZT2	-1.2029	9.7838	-2.8111	0.0083452	0.050003	-2.558
DDX18	-1.0628	7.2921	-2.8096	0.0083754	0.050114	-2.5611
CEP295	-1.106	7.8435	-2.8091	0.0083872	0.050114	-2.5623
RUFY2	-1.2463	7.8686	-2.8086	0.0083966	0.050114	-2.5633
IL1RAP	-1.3848	6.5532	-2.8085	0.0083994	0.050114	-2.5636
GRIPAP1	-0.82358	9.3474	-2.8082	0.0084064	0.050114	-2.5643
LIMK1	-0.71712	9.2463	-2.8076	0.0084173	0.050129	-2.5654
TNFRSF21	-0.85429	7.8252	-2.8071	0.0084277	0.050139	-2.5664
SLC25A4	-0.97335	8.4134	-2.8064	0.0084423	0.050169	-2.5679
STAG3L5P-PVRIG2P-PILRB	-0.94527	7.394	-2.8057	0.008458	0.050169	-2.5695
TMX3	-1.3854	6.8766	-2.8053	0.0084665	0.050169	-2.5704
PLK2	-1.202	7.7009	-2.8047	0.0084785	0.050169	-2.5716
TIAM1	-0.93609	9.2308	-2.8046	0.0084811	0.050169	-2.5718
GAPVD1	-1.0201	8.4856	-2.8043	0.0084879	0.050169	-2.5725
SLFN5	-1.2918	6.5826	-2.8041	0.0084924	0.050169	-2.573
ARHGEF4	-0.77433	10.358	-2.8027	0.0085208	0.050246	-2.5758
ATP5F1D	-0.69428	8.0395	-2.8021	0.0085336	0.050246	-2.5771
ZSCAN26	-1.0739	6.8358	-2.802	0.0085359	0.050246	-2.5773
OGA	-0.97068	10.33	-2.8018	0.0085396	0.050246	-2.5777
DNAAF5	-0.80214	7.4086	-2.8013	0.0085501	0.050257	-2.5787
THUMPD1	-0.95026	7.6482	-2.7993	0.0085935	0.050448	-2.5831
ATP13A1	-0.868	8.3492	-2.7986	0.008608	0.050448	-2.5845
PCNX2	-0.9831	9.2861	-2.7986	0.0086083	0.050448	-2.5845
PCSK1N	-0.70107	9.4975	-2.7968	0.0086461	0.050583	-2.5883
CLASP2	-1.3899	10.057	-2.7967	0.0086485	0.050583	-2.5885
TMEM175	-0.97455	7.7452	-2.7939	0.0087096	0.05089	-2.5945
PSIP1	-0.91589	8.659	-2.7933	0.0087214	0.050908	-2.5956
MON2	-1.041	9.0473	-2.7925	0.0087402	0.050967	-2.5975
HEXA	-1.0322	6.9609	-2.7915	0.0087599	0.051023	-2.5994
CCDC57	-1.0521	9.1047	-2.7912	0.0087671	0.051023	-2.6001
LRPAP1	-0.76491	9.4323	-2.7907	0.0087787	0.05104	-2.6012
SLITRK5	-0.99413	9.0516	-2.7898	0.0087973	0.051097	-2.603
KHDRBS1	-0.8824	7.8919	-2.7893	0.0088094	0.051117	-2.6042
SNRPD3	-1.0322	7.6228	-2.7875	0.0088472	0.051286	-2.6079
CCDC30	-0.87606	7.9829	-2.7863	0.0088734	0.051331	-2.6104
KIAA1217	-0.79936	8.7606	-2.786	0.0088812	0.051331	-2.6111
DLG3	-1.0361	8.1083	-2.786	0.0088819	0.051331	-2.6112
PKM	-0.84425	10.884	-2.7844	0.0089157	0.051331	-2.6144
RHOBTB1	-1.2319	6.6656	-2.7844	0.008916	0.051331	-2.6145
PRRG3	-1.0605	6.8832	-2.784	0.0089254	0.051331	-2.6154
KCTD16	-1.3099	8.7705	-2.7835	0.0089355	0.051331	-2.6163
RNF112	-0.93167	7.6907	-2.7834	0.0089385	0.051331	-2.6166
NHLRC3	-1.4873	6.3138	-2.7831	0.0089447	0.051331	-2.6172
TSPAN13	-1.2946	6.7193	-2.7824	0.008961	0.051331	-2.6188
PIK3CB	-1.1722	7.7597	-2.7824	0.0089615	0.051331	-2.6188
CHRNB2	-1.1419	7.6476	-2.7823	0.0089632	0.051331	-2.619
ATP13A2	-0.70887	9.8056	-2.782	0.0089685	0.051331	-2.6195
RTL8C	-0.89816	7.9734	-2.7814	0.0089837	0.051368	-2.6209
SHANK2	-0.94107	9.4284	-2.7797	0.0090216	0.051534	-2.6245
CAMK2G	-0.99934	10.19	-2.7786	0.009046	0.051624	-2.6268
TRIM33	-0.92341	8.6382	-2.7772	0.0090755	0.051742	-2.6296
DLG5	-0.74386	8.5676	-2.7743	0.0091411	0.052013	-2.6357
LUZP1	-0.90184	9.6003	-2.7741	0.0091469	0.052013	-2.6363
EPHA3	-1.6333	6.1569	-2.7739	0.0091496	0.052013	-2.6365
RABGAP1L	-1.0475	8.7947	-2.7733	0.0091636	0.052042	-2.6378
IARS1	-1.7431	6.4409	-2.7728	0.009175	0.052057	-2.6389
COX5B	-0.90345	8.1408	-2.7714	0.0092082	0.052146	-2.6419
VIPR2	-1.0431	6.9681	-2.7714	0.0092085	0.052146	-2.642
SYT13	-0.73767	8.8628	-2.7707	0.0092237	0.052182	-2.6434
MED12L	-1.1172	8.4119	-2.7691	0.0092587	0.052229	-2.6466
RNPC3	-1.1041	8.2964	-2.7691	0.0092595	0.052229	-2.6467
TBR1	-0.95389	8.8281	-2.7689	0.0092655	0.052229	-2.6472
MAN1B1	-1.0496	7.0406	-2.7688	0.0092677	0.052229	-2.6474
PRKAA1	-1.0403	7.2939	-2.7682	0.0092795	0.052236	-2.6485
VDAC1	-1.0456	7.9697	-2.7667	0.0093146	0.052236	-2.6517
AARS2	-0.91591	7.4497	-2.7666	0.0093169	0.052236	-2.6519
KIAA1324L	-1.2283	7.7886	-2.7664	0.0093221	0.052236	-2.6524
NOVA1	-1.1802	7.9976	-2.7659	0.0093335	0.052236	-2.6535
DNAJA2	-1.0729	7.3761	-2.7654	0.0093453	0.052236	-2.6545
CTIF	-0.62815	9.4477	-2.7652	0.0093502	0.052236	-2.655
YWHAH	-1.1074	9.4426	-2.765	0.0093539	0.052236	-2.6553
PFKM	-0.94047	8.9078	-2.7649	0.0093571	0.052236	-2.6556
USP33	-0.81082	8.9109	-2.7643	0.0093712	0.052236	-2.6569
CCDC136	-1.0637	8.9206	-2.7642	0.0093713	0.052236	-2.6569
RLF	-1.3411	7.6127	-2.7641	0.0093754	0.052236	-2.6573
ACO1	-1.0268	7.5512	-2.7622	0.0094191	0.052257	-2.6612
C9orf72	-1.585	6.3992	-2.7621	0.0094222	0.052257	-2.6615
TP53BP1	-1.0596	8.6562	-2.7616	0.0094334	0.052257	-2.6625
KRBA1	-0.91878	7.9182	-2.7615	0.009435	0.052257	-2.6627
WASHC2A	-0.86565	8.5443	-2.7615	0.0094359	0.052257	-2.6627
LRRTM3	-1.6953	7.2361	-2.7613	0.0094396	0.052257	-2.6631
GRM7	-1.5673	7.3715	-2.7612	0.0094415	0.052257	-2.6633
UMPS	-1.1616	7.0616	-2.7593	0.0094859	0.052421	-2.6673
KIAA1328	-0.85586	8.2697	-2.7592	0.0094889	0.052421	-2.6675
DLGAP3	-0.69927	9.6968	-2.7584	0.0095084	0.052442	-2.6693
PRKAR2B	-1.0181	6.7122	-2.7583	0.0095105	0.052442	-2.6695
DYNC1H1	-0.77803	12.123	-2.7562	0.0095588	0.052643	-2.6738
FN3K	-0.85503	7.9522	-2.7556	0.009573	0.052643	-2.675
TMEM145	-1.0358	8.1116	-2.7555	0.009575	0.052643	-2.6752
SPIN3	-0.89397	7.359	-2.7546	0.0095976	0.052643	-2.6772
LGI3	-0.85929	9.4916	-2.7543	0.009605	0.052643	-2.6779
AIG1	-0.96673	7.1057	-2.7537	0.0096191	0.052643	-2.6791
DLG2	-1.2763	9.8114	-2.7532	0.0096292	0.052643	-2.68
PLBD2	-0.83664	8.1365	-2.753	0.0096337	0.052643	-2.6804
PRKRIP1	-0.80852	7.5852	-2.7529	0.0096376	0.052643	-2.6808
MSH2	-1.3068	7.08	-2.7524	0.00965	0.052643	-2.6819
H3-3B	-0.82334	9.1778	-2.7521	0.009657	0.052643	-2.6825
TPM3	-0.82361	8.9147	-2.7516	0.0096668	0.052643	-2.6833
USP25	-1.1169	7.9658	-2.7515	0.009671	0.052643	-2.6837
SGSM2	-0.69925	9.987	-2.7514	0.0096724	0.052643	-2.6838
ICA1L	-1.2605	7.2604	-2.7507	0.0096893	0.052661	-2.6853
ZBTB21	-0.93325	7.7099	-2.7504	0.0096964	0.052661	-2.6859
DHX8	-0.95008	8.1017	-2.7501	0.0097027	0.052661	-2.6865
PFN2	-1.047	8.3874	-2.7493	0.009723	0.05269	-2.6883
MLLT10	-0.9956	8.0699	-2.7492	0.0097258	0.05269	-2.6885
CATSPER2	-1.4432	6.9756	-2.7487	0.0097362	0.052697	-2.6894
TNRC6A	-1.1569	8.7867	-2.7479	0.0097564	0.052758	-2.6912
DNAH6	-1.629	6.3376	-2.7474	0.0097678	0.052771	-2.6922
COL12A1	-1.02	7.3151	-2.7466	0.0097882	0.052833	-2.6939
RBFA	-1.1187	7.1276	-2.7459	0.0098032	0.052865	-2.6953
CEP164	-0.91086	8.1977	-2.745	0.0098269	0.052926	-2.6973
CDK5RAP1	-1.0802	6.8935	-2.7446	0.0098349	0.052926	-2.698
AFF2	-0.96083	7.0225	-2.7442	0.0098459	0.052926	-2.6989
SATB1	-0.89517	9.4886	-2.7434	0.0098649	0.052926	-2.7006
KNDC1	-0.72331	10.541	-2.7427	0.0098823	0.052926	-2.7021
FRMD4A	-1.15	9.1114	-2.7427	0.0098827	0.052926	-2.7021
NOLC1	-0.8407	7.4176	-2.7425	0.0098878	0.052926	-2.7026
UNC5C	-1.0749	8.2966	-2.7424	0.0098892	0.052926	-2.7027
CADM3	-0.82868	10.207	-2.7421	0.0098955	0.052926	-2.7032
LOC102724434	-1.598	5.7879	-2.7405	0.0099364	0.053054	-2.7067
YTHDC2	-1.2082	7.8332	-2.7404	0.0099375	0.053054	-2.7068
NLGN1	-1.2262	7.6756	-2.7389	0.0099748	0.053181	-2.71
SLC20A1	-1.1734	7.6618	-2.7381	0.009994	0.053181	-2.7117
CD47	-1.2589	8.8636	-2.7381	0.0099947	0.053181	-2.7117
CLUAP1	-0.92206	7.6289	-2.738	0.0099975	0.053181	-2.712
PODXL2	-0.71486	8.5269	-2.7372	0.010017	0.053201	-2.7136
NES	0.69935	8.3028	2.7371	0.010019	0.053201	-2.7138
KIRREL3	-1.1909	7.286	-2.7364	0.010037	0.053244	-2.7153
OSBP2	-0.85054	8.4893	-2.7347	0.010078	0.05337	-2.7188
DAPK3	-0.70344	8.1359	-2.734	0.010095	0.05337	-2.7202
SLC27A4	-0.73989	8.0084	-2.7337	0.010102	0.05337	-2.7208
COPS7A	-0.82261	7.5457	-2.7337	0.010103	0.05337	-2.7209
MPP1	-1.0959	6.8835	-2.7335	0.010108	0.05337	-2.7213
ATG2B	-1.2029	8.7943	-2.7327	0.010128	0.05337	-2.723
MDN1	-1.023	9.2999	-2.7326	0.01013	0.05337	-2.7231
RSRP1	-0.94797	8.5066	-2.7324	0.010135	0.05337	-2.7236
ZNF335	-0.79904	8.1189	-2.732	0.010144	0.05337	-2.7243
TSC1	-0.99069	9.4341	-2.7316	0.010156	0.05337	-2.7253
ANKRD36B	-1.1566	9.3326	-2.7301	0.010192	0.05337	-2.7283
PNKD	-0.79183	8.5562	-2.7299	0.010198	0.05337	-2.7289
API5	-1.3477	7.5011	-2.7297	0.010202	0.05337	-2.7292
ATP6V1C1	-1.2487	8.7235	-2.7296	0.010205	0.05337	-2.7295
TENM3	-0.97924	7.775	-2.7293	0.010212	0.05337	-2.73
RGL1	-1.3575	7.2059	-2.7292	0.010214	0.05337	-2.7302
SGIP1	-1.1596	8.1837	-2.7292	0.010215	0.05337	-2.7302
NETO1	-1.0381	7.3474	-2.7288	0.010224	0.053371	-2.731
SUPT16H	-0.9167	8.3813	-2.7272	0.010264	0.053478	-2.7343
SLC38A1	-1.0071	9.0686	-2.7269	0.010273	0.053478	-2.7351
PDE1B	-0.77352	8.2668	-2.7266	0.01028	0.053478	-2.7357
LHFPL4	-0.8083	8.4782	-2.7266	0.010281	0.053478	-2.7357
SPOCK1	-0.80139	9.5598	-2.7258	0.010301	0.053503	-2.7373
SNCA	-1.4501	7.1593	-2.7257	0.010304	0.053503	-2.7376
SMTN	0.88852	7.5372	2.7246	0.010331	0.05354	-2.7398
TRAPPC12	-0.85287	8.1947	-2.7244	0.010334	0.05354	-2.7401
PISD	-0.75449	7.8342	-2.7243	0.010338	0.05354	-2.7404
HSPA1A	1.9384	9.2529	2.7232	0.010365	0.053607	-2.7426
PIK3C3	-1.16	8.4491	-2.723	0.010371	0.053607	-2.7431
IQSEC2	-0.76993	9.797	-2.7222	0.010391	0.053607	-2.7448
AMY2B	-1.2193	7.642	-2.722	0.010395	0.053607	-2.7451
FAM153CP	-1.0747	9.1278	-2.7218	0.010403	0.053607	-2.7457
SLC25A37	-0.84785	8.5378	-2.7216	0.010406	0.053607	-2.746
NSFL1C	-0.8756	7.7881	-2.7198	0.010453	0.053779	-2.7498
UHRF1BP1L	-0.99757	7.7051	-2.7196	0.010458	0.053779	-2.7502
LYNX1	-0.8239	10.505	-2.7174	0.010515	0.054029	-2.7549
CHIC1	-1.0651	7.2229	-2.7166	0.010534	0.05403	-2.7564
MMP24	-0.8423	7.4181	-2.7164	0.01054	0.05403	-2.7568
PIK3IP1	-0.88141	8.0137	-2.7158	0.010556	0.05403	-2.7582
BTAF1	-1.3184	8.1117	-2.7153	0.010569	0.05403	-2.7592
TADA2B	-0.73671	7.7241	-2.7152	0.01057	0.05403	-2.7593
NALCN	-1.2075	8.3144	-2.7152	0.010571	0.05403	-2.7593
SCN1B	-0.81836	9.6009	-2.7146	0.010585	0.054057	-2.7605
OPALIN	-1.6112	7.7244	-2.7141	0.0106	0.054078	-2.7617
TSPYL4	-1.0833	9.1182	-2.7136	0.010612	0.054078	-2.7627
DGKE	-0.90202	7.5864	-2.7134	0.010617	0.054078	-2.763
SFXN1	-1.129	7.8683	-2.7124	0.010643	0.054107	-2.7651
HAGH	-0.65397	8.3539	-2.7122	0.010649	0.054107	-2.7656
ORC2	-1.1397	6.7026	-2.7119	0.010657	0.054107	-2.7663
C11orf58	-0.83645	8.4064	-2.7118	0.010659	0.054107	-2.7664
ZMAT1	-1.3042	7.1643	-2.711	0.010681	0.054141	-2.7681
GABRB1	-1.1143	6.9935	-2.7106	0.010691	0.054141	-2.769
PRKAR1A	-0.94893	9.6151	-2.7105	0.010694	0.054141	-2.7692
ABTB1	-0.72058	8.5421	-2.7097	0.010714	0.054196	-2.7708
KSR2	-0.8703	9.8892	-2.7092	0.010726	0.054211	-2.7717
MFSD6	-1.0175	8.1867	-2.7086	0.010742	0.054211	-2.773
SLC38A11	-1.6844	6.3378	-2.7085	0.010744	0.054211	-2.7732
JMJD1C	-1.1338	9.3018	-2.7081	0.010757	0.054228	-2.7742
CDH10	-1.1758	6.6698	-2.7067	0.010794	0.054308	-2.7771
ZNF75A	-1.0488	6.7971	-2.7064	0.010801	0.054308	-2.7776
ARPC2	-0.95867	7.7417	-2.7062	0.010807	0.054308	-2.7781
UBE2D4	-1.0151	7.0121	-2.7058	0.010815	0.054308	-2.7788
GRK3	-1.107	8.6566	-2.7055	0.010825	0.054308	-2.7796
CAMK2B	-0.74017	10.729	-2.7054	0.010828	0.054308	-2.7798
LOC105378083	-1.1577	6.8982	-2.7047	0.010847	0.054309	-2.7812
TRPC4AP	-0.89846	8.434	-2.7046	0.010847	0.054309	-2.7813
NRCAM	-1.0679	10.379	-2.7042	0.010858	0.05432	-2.7821
EPB41L3	-0.91591	9.2753	-2.7035	0.010877	0.054362	-2.7836
MED23	-1.4479	7.3079	-2.703	0.010891	0.054362	-2.7847
LONP2	-1.0875	9.3192	-2.7029	0.010895	0.054362	-2.785
KIAA0513	-0.7369	11.55	-2.7025	0.010904	0.054363	-2.7857
SLC30A9	-1.2441	7.8195	-2.702	0.010917	0.054384	-2.7868
DZIP3	-1.2528	8.1108	-2.7003	0.010964	0.054551	-2.7904
PSMD12	-1.14	7.2348	-2.7	0.01097	0.054551	-2.7908
COPG1	-1.0827	8.1723	-2.6988	0.011002	0.05464	-2.7933
PDE4A	-0.7614	8.7715	-2.6984	0.011014	0.05464	-2.7943
ANKRD36C	-1.2174	9.7121	-2.6983	0.011015	0.05464	-2.7943
DOK6	-1.2216	7.3456	-2.6979	0.011026	0.054647	-2.7952
NUP153	-1.0069	7.5137	-2.6969	0.011055	0.054744	-2.7974
CHRD	-0.79015	8.2822	-2.6955	0.011092	0.054881	-2.8002
ZNF841	-1.0091	7.0927	-2.6951	0.011101	0.054881	-2.8009
EXD3	-0.95085	7.8322	-2.6945	0.01112	0.054898	-2.8023
CERS6	-1.2083	7.5865	-2.6943	0.011124	0.054898	-2.8026
SYNDIG1	-0.95807	7.2864	-2.6939	0.011136	0.054914	-2.8036
ZNF736	-1.0926	7.6428	-2.6935	0.011145	0.054914	-2.8043
PIGN	-0.81504	8.8705	-2.6918	0.011192	0.055097	-2.8078
RTEL1	-0.89118	7.5724	-2.6905	0.011227	0.055212	-2.8105
LYST	-1.2485	8.9658	-2.69	0.011242	0.055212	-2.8116
RGS11	-1.0819	8.4457	-2.6898	0.011247	0.055212	-2.812
HEATR1	-1.1106	7.3975	-2.6893	0.01126	0.055212	-2.813
TRMT11	-1.0378	6.9665	-2.6892	0.011262	0.055212	-2.8131
ANAPC1	-1.0896	7.8253	-2.688	0.011296	0.055212	-2.8157
RASAL2	-1.5771	7.6231	-2.6878	0.011302	0.055212	-2.8161
RBM4	-1.0395	7.5454	-2.6877	0.011304	0.055212	-2.8163
USP4	-0.7522	8.2894	-2.6873	0.011314	0.055212	-2.8171
SNRNP200	-0.78762	9.8302	-2.6872	0.011319	0.055212	-2.8174
MTHFR	-0.84164	8.8174	-2.6864	0.011341	0.055212	-2.8191
BTD	-0.93972	7.4125	-2.686	0.011352	0.055212	-2.8199
SLU7	-1.101	7.5521	-2.686	0.011353	0.055212	-2.8199
SLC6A12	0.83318	7.677	2.6859	0.011355	0.055212	-2.8201
STX1A	-0.86134	8.484	-2.6854	0.011368	0.055212	-2.8211
DGKH	-1.188	8.0306	-2.6853	0.01137	0.055212	-2.8213
WDR7	-1.0798	8.804	-2.6846	0.011391	0.055212	-2.8228
PPP2R2B	-1.1201	9.4778	-2.6843	0.011399	0.055212	-2.8234
PCNX1	-0.96169	9.512	-2.6841	0.011403	0.055212	-2.8237
C18orf25	-0.85851	7.824	-2.6841	0.011403	0.055212	-2.8237
PKNOX2	-0.95386	8.0283	-2.683	0.011433	0.055313	-2.8259
USP13	-0.9471	7.1554	-2.6825	0.011449	0.055319	-2.8271
VPS39	-1.2529	6.7791	-2.6823	0.011453	0.055319	-2.8274
FSD1	-0.85402	7.4013	-2.6814	0.011479	0.055395	-2.8293
HNRNPDL	-1.2473	9.2206	-2.6808	0.011496	0.055433	-2.8306
DDX19A	-0.79962	7.8716	-2.68	0.011519	0.0555	-2.8323
FAM135B	-1.1201	7.9477	-2.6791	0.011543	0.055569	-2.834
STX16	-0.82544	9.1656	-2.6783	0.011566	0.055635	-2.8357
RELCH	-1.246	7.9076	-2.678	0.011576	0.055635	-2.8364
PDCD6IP	-0.98812	8.3448	-2.6772	0.011598	0.055696	-2.838
PTDSS1	-1.1648	7.2849	-2.6763	0.011624	0.055769	-2.8399
SLC25A27	-1.1226	7.6155	-2.6757	0.011639	0.055769	-2.8411
RIC3	-0.88454	7.6793	-2.6756	0.011641	0.055769	-2.8412
GAA	-0.80143	8.3422	-2.674	0.011686	0.055831	-2.8445
AZI2	-1.171	6.9649	-2.6738	0.011692	0.055831	-2.8449
EFHC1	-1.0785	7.4874	-2.6735	0.011703	0.055831	-2.8457
GATD3B	-0.69635	7.8522	-2.6732	0.011711	0.055831	-2.8463
BCL11A	-0.87093	8.6714	-2.6732	0.011712	0.055831	-2.8463
VPS50	-1.1253	7.3054	-2.6728	0.01172	0.055831	-2.847
FEZ2	-1.0012	7.3541	-2.6725	0.011729	0.055831	-2.8476
ARF1	-0.70415	9.633	-2.672	0.011744	0.055831	-2.8487
MKNK2	1.0797	8.8584	2.6715	0.011758	0.055831	-2.8497
SPTLC1	-0.87458	7.2139	-2.6713	0.011764	0.055831	-2.8501
EPG5	-1.1269	8.7037	-2.6712	0.011768	0.055831	-2.8504
ENTPD6	-0.75271	9.1556	-2.6712	0.011768	0.055831	-2.8504
PRPF3	-0.8812	8.2049	-2.6706	0.011784	0.05586	-2.8516
HNRNPH2	-1.218	7.0168	-2.6698	0.011807	0.055862	-2.8532
HDAC6	-0.83791	8.492	-2.6694	0.011818	0.055862	-2.854
DNAJB14	-1.1149	8.0229	-2.6693	0.011821	0.055862	-2.8542
TOMM20	-1.218	8.7684	-2.6693	0.011822	0.055862	-2.8543
OIP5-AS1	-0.89175	10.694	-2.6673	0.011879	0.056084	-2.8584
BMS1	-0.83831	8.1958	-2.6659	0.011918	0.056224	-2.8611
STOX2	-0.76096	9.4915	-2.6654	0.011935	0.056257	-2.8623
LRP1B	-1.0902	9.9608	-2.6638	0.011981	0.056369	-2.8656
CBWD3	-1.1915	6.8954	-2.6636	0.011987	0.056369	-2.866
ANAPC2	-0.60028	8.1785	-2.6636	0.011987	0.056369	-2.8661
NR2C1	-1.3618	6.9452	-2.6629	0.012006	0.05641	-2.8673
REEP5	-0.83363	8.9492	-2.6616	0.012043	0.056541	-2.87
RIOK3	-1.0871	7.1143	-2.6608	0.012067	0.056608	-2.8717
DSTN	-0.95002	8.1865	-2.6599	0.012096	0.056627	-2.8737
PALM2AKAP2	-0.83233	9.1151	-2.6597	0.0121	0.056627	-2.874
PSPC1	-0.82361	8.2169	-2.6593	0.01211	0.056627	-2.8747
SYNE1	-0.81555	12.609	-2.659	0.012119	0.056627	-2.8753
KCNC1	-0.81383	9.7002	-2.659	0.012121	0.056627	-2.8754
VEZT	-1.1397	8.1342	-2.6587	0.012129	0.056627	-2.876
TECPR1	-0.73745	8.9471	-2.6583	0.012142	0.05663	-2.8769
AKAP8L	-0.76621	8.7698	-2.658	0.012149	0.05663	-2.8774
BEND6	-1.1844	7.0944	-2.6566	0.012191	0.05673	-2.8803
HERC1	-0.97526	10.757	-2.6562	0.012202	0.05673	-2.8811
UQCRC2	-1.135	8.2782	-2.6556	0.01222	0.05673	-2.8823
MCCC1	-0.88899	7.4594	-2.6556	0.012221	0.05673	-2.8824
PPP5C	-0.73405	8.1641	-2.6555	0.012223	0.05673	-2.8825
CMYA5	-1.0347	8.6345	-2.6553	0.012229	0.05673	-2.883
INO80	-0.91307	7.8981	-2.6548	0.012245	0.05673	-2.8841
RABL2A	-0.97896	7.297	-2.6544	0.012255	0.05673	-2.8848
MEF2A	-0.82923	8.9566	-2.6544	0.012257	0.05673	-2.8849
TARS3	-0.80481	8.0803	-2.6522	0.012323	0.05694	-2.8894
RUSC1	-0.655	9.1259	-2.652	0.012328	0.05694	-2.8898
ZNF248	-0.91862	7.5979	-2.6517	0.012337	0.05694	-2.8904
SMARCA4	-0.61532	10.19	-2.6515	0.012341	0.05694	-2.8907
TRAF3	-0.85964	8.1003	-2.6508	0.012365	0.056974	-2.8923
ADGRB2	-0.65108	10.264	-2.6507	0.012368	0.056974	-2.8925
TARDBP	-0.95605	8.2879	-2.6499	0.012391	0.057034	-2.8941
LOC100130370	-1.292	6.56	-2.6487	0.012427	0.057091	-2.8965
PHTF1	-0.89327	7.5904	-2.6478	0.012454	0.057091	-2.8984
TUBA1B	-1.0154	10.821	-2.6471	0.012475	0.057091	-2.8998
SNPH	-0.62709	10.842	-2.647	0.012476	0.057091	-2.8999
BIRC6	-1.2761	10.181	-2.647	0.012478	0.057091	-2.9
TRMT44	-0.86159	7.8913	-2.6466	0.01249	0.057091	-2.9009
RAB11FIP2	-1.1058	8.1252	-2.6463	0.012499	0.057091	-2.9014
CREG2	-0.82944	8.4655	-2.6463	0.012499	0.057091	-2.9015
EXTL1	-0.97293	8.268	-2.646	0.012508	0.057091	-2.902
CHD6	-0.69995	9.9608	-2.6459	0.01251	0.057091	-2.9022
INTS4	-1.2501	6.4688	-2.6459	0.01251	0.057091	-2.9022
PRPF6	-0.7797	8.7226	-2.6454	0.012527	0.057123	-2.9033
EML5	-1.0269	7.2269	-2.6447	0.012547	0.057142	-2.9047
MTMR7	-1.3849	6.8729	-2.6444	0.012557	0.057142	-2.9053
EPDR1	-0.82798	7.5366	-2.6438	0.012573	0.057142	-2.9065
SREBF1	-0.90459	8.8259	-2.6436	0.01258	0.057142	-2.9069
C1orf216	-0.7247	8.195	-2.6426	0.012611	0.057142	-2.909
PTCD3	-1.2056	8.2148	-2.6425	0.012613	0.057142	-2.9092
PI4KB	-0.74478	7.7158	-2.6421	0.012625	0.057142	-2.9099
LRPPRC	-1.1635	8.4705	-2.642	0.01263	0.057142	-2.9103
PPP1R3E	-1.1248	7.7742	-2.6417	0.012638	0.057142	-2.9108
TIA1	-1.396	7.4559	-2.6415	0.012646	0.057142	-2.9113
MACO1	-0.92145	7.3124	-2.6413	0.01265	0.057142	-2.9116
ODF2L	-0.94505	8.6168	-2.6413	0.012651	0.057142	-2.9117
ZNF333	-0.99405	7.5588	-2.6411	0.012657	0.057142	-2.9121
NUP155	-0.80971	7.2498	-2.6399	0.012694	0.057265	-2.9146
RGS6	-1.0125	8.183	-2.638	0.012751	0.057409	-2.9183
ANKRD13C	-1.0024	7.5777	-2.6377	0.012762	0.057409	-2.9191
RAD50	-1.1052	8.4244	-2.6376	0.012763	0.057409	-2.9191
CRTC1	-0.65032	10.035	-2.6373	0.012774	0.057409	-2.9199
ANO2	1.1839	6.2974	2.6372	0.012775	0.057409	-2.9199
KAT8	-0.71838	8.1211	-2.6367	0.012793	0.057445	-2.9211
ANK2	-1.0215	11.882	-2.6362	0.012807	0.057466	-2.9221
TRIO	-0.90432	11.014	-2.6353	0.012835	0.057549	-2.9239
MLYCD	-0.85339	8.172	-2.6343	0.012867	0.057603	-2.926
ABCA6	-1.3833	7.2102	-2.6343	0.012867	0.057603	-2.926
ZNF512B	-0.67981	8.6535	-2.6333	0.012896	0.057687	-2.9279
TMEM132D	-0.88375	8.4144	-2.6319	0.01294	0.05784	-2.9308
RGPD8	-1.2596	7.9856	-2.631	0.01297	0.05793	-2.9327
L3MBTL2	-0.78212	7.8046	-2.6305	0.012985	0.057956	-2.9338
MYT1L	-0.93586	10.871	-2.6294	0.01302	0.058069	-2.936
PITPNA	-0.91521	8.6591	-2.6289	0.013034	0.058087	-2.9369
NEPRO	-1.1892	6.4657	-2.6281	0.013059	0.058153	-2.9385
ANKZF1	-0.9388	7.8349	-2.6275	0.013078	0.058193	-2.9398
PRDM11	-0.91837	7.8329	-2.6265	0.013109	0.058288	-2.9418
ZMYND8	-0.91985	9.4945	-2.6258	0.013132	0.058345	-2.9433
DNAH7	-1.0614	7.172	-2.6245	0.013175	0.05849	-2.946
TLN2	-0.74907	10.183	-2.6238	0.013196	0.05849	-2.9473
EIF4ENIF1	-0.87549	7.6165	-2.6236	0.013203	0.05849	-2.9478
LOC105379444	-0.8049	8.1207	-2.6235	0.013204	0.05849	-2.9479
HIVEP2	-0.93775	10.575	-2.6228	0.013227	0.05853	-2.9494
CES2	-0.82237	7.8065	-2.6224	0.013241	0.05853	-2.9502
DHX29	-1.0659	7.1106	-2.6223	0.013244	0.05853	-2.9504
FUS	-1.1404	8.6975	-2.622	0.013253	0.05853	-2.951
SPRN	-0.92782	6.9326	-2.6212	0.013279	0.058601	-2.9527
SETD4	-1.0481	6.8801	-2.6199	0.013321	0.058629	-2.9554
PTPN2	-0.95029	7.0557	-2.6196	0.013329	0.058629	-2.9558
EXOSC10	-0.80545	8.3346	-2.6193	0.01334	0.058629	-2.9565
BTBD3	-1.0195	8.9264	-2.619	0.013349	0.058629	-2.9571
SNX32	-1.0912	6.9242	-2.6189	0.013353	0.058629	-2.9574
RNPS1	-0.64923	9.3221	-2.6186	0.013361	0.058629	-2.9579
STRIP1	-0.94344	7.9019	-2.6186	0.013362	0.058629	-2.958
IFT122	-0.93216	7.7846	-2.6183	0.013372	0.058629	-2.9586
CELF4	-0.62443	9.2507	-2.6182	0.013376	0.058629	-2.9588
INKA2	-0.82847	8.3625	-2.6175	0.013397	0.05868	-2.9601
ACTR1A	-0.8481	9.0341	-2.6164	0.013432	0.058789	-2.9624
TOMM70	-1.0793	7.4723	-2.6161	0.013444	0.058796	-2.9631
FBXO3	-1.067	7.5561	-2.6146	0.01349	0.058954	-2.966
PPFIA1	-0.79442	8.4698	-2.6137	0.013521	0.058976	-2.9679
RPS6KC1	-1.039	8.1289	-2.6137	0.013522	0.058976	-2.968
NEURL4	-0.8416	7.7939	-2.6136	0.013525	0.058976	-2.9682
OSBP	-0.88617	7.8553	-2.6119	0.01358	0.059058	-2.9716
UBR4	-0.90675	11.16	-2.6117	0.013587	0.059058	-2.972
MBD5	-1.2289	8.0409	-2.6113	0.013599	0.059058	-2.9728
ITGB5	0.81449	8.0104	2.611	0.013607	0.059058	-2.9733
CABP1	-0.83601	10.226	-2.6109	0.013611	0.059058	-2.9735
ODR4	-1.4397	6.7703	-2.6108	0.013614	0.059058	-2.9737
THEM4	-1.0343	6.5013	-2.6104	0.013628	0.059058	-2.9746
DOCK4	-1.0271	9.7895	-2.61	0.013642	0.059058	-2.9754
BBS7	-1.5525	6.8016	-2.6088	0.013679	0.059058	-2.9777
LENG8	-0.88683	8.6135	-2.6087	0.013684	0.059058	-2.978
SMPD3	-0.88631	7.9811	-2.6086	0.013688	0.059058	-2.9783
SRPK2	-0.85957	9.276	-2.6084	0.013693	0.059058	-2.9786
ZMIZ2	-0.7163	9.7014	-2.6081	0.013703	0.059058	-2.9792
XPO4	-1.2584	7.3564	-2.6081	0.013703	0.059058	-2.9792
PIAS2	-1.1732	8.5039	-2.6078	0.013712	0.059058	-2.9798
RBM28	-0.99253	9.0062	-2.6077	0.013715	0.059058	-2.98
KIAA1549L	-0.92155	8.5098	-2.6075	0.013723	0.059058	-2.9805
BABAM1	-0.76535	7.5814	-2.6072	0.013734	0.059058	-2.9811
VPS16	-0.98302	7.5018	-2.6064	0.013759	0.059058	-2.9827
ZNF195	-1.0815	7.1533	-2.6064	0.01376	0.059058	-2.9827
LRRTM4	-1.3713	6.6149	-2.6064	0.01376	0.059058	-2.9827
ZFYVE27	-0.75427	8.2216	-2.6062	0.013765	0.059058	-2.983
TRIM44	-0.98039	9.8684	-2.6053	0.013795	0.059119	-2.9849
CDC37	-0.64295	8.8154	-2.6052	0.013799	0.059119	-2.9851
SERPINH1	1.7164	7.3685	2.6046	0.01382	0.059158	-2.9864
NUP133	-0.85189	7.7286	-2.6043	0.013828	0.059158	-2.9869
CCDC180	-1.0246	7.2089	-2.604	0.013838	0.059158	-2.9875
CTC1	-0.91496	8.0212	-2.6029	0.013877	0.059278	-2.9899
CTTNBP2	-0.96336	8.6529	-2.6014	0.013924	0.059438	-2.9927
KCTD1	-0.85758	8.06	-2.6004	0.01396	0.059546	-2.9949
CARMIL1	-0.87653	8.1914	-2.6	0.013974	0.059563	-2.9957
DIS3L2	-0.8777	8.0092	-2.5988	0.014011	0.059645	-2.998
KIAA0556	-0.85524	8.2067	-2.5988	0.014013	0.059645	-2.9981
EWSR1	-0.93955	9.3376	-2.5985	0.014024	0.059646	-2.9988
ATP6V0C	-0.76923	8.2364	-2.5967	0.014081	0.059848	-3.0022
PLEKHA1	-0.72105	9.1647	-2.5963	0.014098	0.059852	-3.0032
MARCHF1	-1.0485	6.8231	-2.5961	0.014103	0.059852	-3.0035
FBXO44	-0.58091	9.242	-2.5957	0.014118	0.059868	-3.0044
TAB1	-0.82233	7.8962	-2.5954	0.014127	0.059868	-3.0049
ASXL3	-1.2161	7.1401	-2.5951	0.014137	0.05987	-3.0056
BRD1	-0.79328	8.5286	-2.5936	0.014187	0.059947	-3.0085
SUPT7L	-0.92803	7.6576	-2.5936	0.014188	0.059947	-3.0086
GTF3C1	-0.7406	10.031	-2.5934	0.014194	0.059947	-3.0089
QSER1	-1.1942	8.1052	-2.5933	0.0142	0.059947	-3.0093
DDX5	-1.0595	10.41	-2.5929	0.014213	0.059947	-3.01
GLS	-0.90822	9.6221	-2.5928	0.014217	0.059947	-3.0103
INPP1	-1.0118	6.5083	-2.5913	0.014266	0.060092	-3.0132
GMPS	-0.97423	8.0013	-2.5911	0.014272	0.060092	-3.0135
RPL7L1	-0.81663	7.1881	-2.5904	0.014296	0.060143	-3.015
BMS1P1	-1.2113	7.2601	-2.5901	0.014306	0.060143	-3.0156
JAKMIP1	-0.76341	8.129	-2.5896	0.014323	0.060143	-3.0166
ATP11B	-0.81845	7.7717	-2.5893	0.014333	0.060143	-3.0172
DGCR5	-0.82236	9.0403	-2.589	0.014346	0.060143	-3.0179
DELE1	-0.86501	8.4107	-2.5887	0.014354	0.060143	-3.0184
EXOC8	-0.76612	7.5118	-2.5887	0.014355	0.060143	-3.0185
BOD1L1	-0.91381	9.7482	-2.5884	0.014366	0.060147	-3.0191
CLIP4	-1.1969	8.351	-2.5873	0.014403	0.060243	-3.0213
FRY	-0.9325	9.5222	-2.5871	0.01441	0.060243	-3.0217
INPP4B	-1.2388	6.9713	-2.586	0.014447	0.060349	-3.0238
PDE4D	-1.189	8.2946	-2.5856	0.014462	0.060349	-3.0247
MYRIP	-0.80018	8.0079	-2.5855	0.014466	0.060349	-3.025
BICRAL	-1.0356	8.0297	-2.5844	0.014502	0.060456	-3.0271
CHKB	-1.0185	6.9277	-2.5835	0.014534	0.060545	-3.0289
WNK2	-0.7252	10.655	-2.5831	0.01455	0.060546	-3.0299
FOXRED1	-0.91393	7.3631	-2.5829	0.014555	0.060546	-3.0301
ANKRD33B	-0.66843	9.0637	-2.5826	0.014566	0.06055	-3.0308
ARFGEF2	-0.98702	9.2108	-2.5814	0.014609	0.060688	-3.0333
ZNF33A	-1.1537	7.6384	-2.5809	0.014625	0.060703	-3.0342
PEX1	-1.1601	7.0951	-2.5807	0.014634	0.060703	-3.0347
THOP1	-0.63088	8.3789	-2.5797	0.014667	0.060762	-3.0366
KLHL3	-0.91354	8.2728	-2.5797	0.014669	0.060762	-3.0367
SECISBP2	-1.0805	8.1999	-2.5792	0.014687	0.060794	-3.0377
NDUFAF5	-1.258	6.2869	-2.5786	0.014706	0.060806	-3.0388
PSMD1	-1.1419	7.6639	-2.5785	0.01471	0.060806	-3.0391
CLTC	-1.0915	10.22	-2.5761	0.014794	0.061109	-3.0439
ECPAS	-0.80845	9.4346	-2.5751	0.014828	0.061134	-3.0458
IFT172	-1.1866	8.3564	-2.575	0.014833	0.061134	-3.0461
ADAM22	-0.9347	9.1866	-2.5747	0.014844	0.061134	-3.0467
ROGDI	-0.71053	8.5374	-2.5745	0.01485	0.061134	-3.047
BRSK2	-0.60177	9.8296	-2.5744	0.014854	0.061134	-3.0473
SGTB	-0.90552	7.9305	-2.5742	0.014862	0.061134	-3.0478
SPRYD3	-0.76698	9.2187	-2.573	0.014905	0.061234	-3.0502
MKNK1	-1.0065	7.6735	-2.5729	0.014907	0.061234	-3.0503
UBE2QL1	-0.89967	8.1533	-2.5726	0.014919	0.061241	-3.051
KLHDC2	-0.97006	7.1274	-2.5706	0.01499	0.061466	-3.055
ADGRL2	-1.0978	8.3165	-2.5701	0.015008	0.061466	-3.056
RASA1	-0.92977	7.9856	-2.5699	0.015013	0.061466	-3.0563
VIRMA	-0.8928	7.9039	-2.5698	0.015019	0.061466	-3.0566
PIP5K1A	-0.8525	7.6946	-2.5696	0.015027	0.061466	-3.057
PGBD5	-0.78213	9.4355	-2.5685	0.015065	0.061582	-3.0592
FAM102B	-0.92061	7.062	-2.5674	0.015103	0.061693	-3.0613
PRDX5	-0.82521	7.9763	-2.5666	0.015133	0.061766	-3.063
REV1	-1.1383	8.0644	-2.5664	0.015142	0.061766	-3.0635
ANKRD36	-0.92548	10.288	-2.566	0.015155	0.061778	-3.0642
CEP68	-0.91826	8.1612	-2.5655	0.015173	0.061806	-3.0652
RNF157	-0.80238	9.8701	-2.5635	0.015246	0.062063	-3.0693
ABCB9	-0.77007	8.4553	-2.5629	0.015268	0.062108	-3.0705
SCN3B	-0.70586	8.0463	-2.562	0.0153	0.062156	-3.0722
MAPRE2	-0.90381	9.1968	-2.562	0.015301	0.062156	-3.0723
BHLHE40	-0.65871	9.1671	-2.5612	0.015327	0.062206	-3.0737
SORL1	-0.71939	11.369	-2.561	0.015334	0.062206	-3.0741
PIGG	-0.83014	8.0979	-2.5607	0.015348	0.062216	-3.0748
APBA1	-0.67632	8.793	-2.5598	0.015381	0.062307	-3.0767
ARCN1	-0.97083	7.9698	-2.5588	0.015417	0.062412	-3.0786
PARK7	-0.9282	7.4828	-2.558	0.015445	0.062446	-3.0802
NOTCH2NLC	-0.89875	7.519	-2.5578	0.015452	0.062446	-3.0805
PRDM8	-0.79002	8.4109	-2.5574	0.015467	0.062446	-3.0814
GALNT11	-0.7473	7.788	-2.5574	0.015468	0.062446	-3.0814
ITPR1	-0.86864	10.4	-2.557	0.015485	0.062459	-3.0823
WDPCP	-0.78092	8.0833	-2.5567	0.015492	0.062459	-3.0828
TAF1D	-1.0057	7.8029	-2.5559	0.015522	0.062471	-3.0844
GOPC	-1.0433	7.3155	-2.5557	0.015532	0.062471	-3.0849
GPS1	-0.58683	8.1965	-2.5556	0.015534	0.062471	-3.085
IREB2	-0.97366	7.9424	-2.5554	0.015542	0.062471	-3.0855
AP2A1	-0.66701	8.8972	-2.5552	0.015549	0.062471	-3.0858
EIF4A2	-1.1656	9.4861	-2.5546	0.015572	0.062521	-3.0871
FAHD2A	-0.91874	7.4575	-2.5538	0.0156	0.062593	-3.0886
N4BP1	-0.94259	8.0351	-2.5529	0.015635	0.062632	-3.0905
NRBP2	-0.75819	9.1956	-2.5528	0.015639	0.062632	-3.0907
ID2	-0.99868	7.4705	-2.5525	0.01565	0.062632	-3.0912
RAB15	-0.87079	8.2153	-2.5516	0.015682	0.062632	-3.093
PPP1R9A	-0.80963	9.358	-2.5515	0.015688	0.062632	-3.0933
PTPRD	-0.96589	9.2401	-2.5513	0.015695	0.062632	-3.0937
ZNF649	-1.1487	6.6683	-2.5511	0.015702	0.062632	-3.0941
OR2M3	-1.1571	7.6314	-2.551	0.015706	0.062632	-3.0943
ZNF471	-1.0119	8.7041	-2.5509	0.015707	0.062632	-3.0943
CEP290	-1.4492	7.7043	-2.5507	0.015717	0.062632	-3.0948
GRM1	-0.92571	6.7752	-2.5495	0.015761	0.062749	-3.0972
AKAP12	-0.73247	10.298	-2.5493	0.015767	0.062749	-3.0976
SIK3	-0.983	9.5283	-2.5487	0.01579	0.062795	-3.0988
NRBP1	-0.75237	8.0111	-2.548	0.015817	0.062832	-3.1002
CLVS2	-1.1473	8.6913	-2.5475	0.015837	0.062832	-3.1012
SLC17A7	-0.71322	10.153	-2.5474	0.015841	0.062832	-3.1015
NDRG3	-1.0954	8.1427	-2.5472	0.015847	0.062832	-3.1018
HECTD1	-0.71824	9.9396	-2.5471	0.015852	0.062832	-3.1021
USP14	-0.83677	7.6054	-2.5457	0.015903	0.06299	-3.1048
MYO5A	-1.1497	10.819	-2.5445	0.015948	0.063128	-3.1072
TNRC6B	-0.7615	10.595	-2.5442	0.01596	0.063133	-3.1078
CEP78	-0.83151	7.437	-2.5435	0.015987	0.063174	-3.1092
ATXN1	-0.88112	10.105	-2.5434	0.015992	0.063174	-3.1095
GATAD1	-0.89356	7.8772	-2.5426	0.016022	0.063248	-3.111
PSD	-0.5166	10.707	-2.5418	0.01605	0.063318	-3.1125
KLHL32	-1.0788	7.4628	-2.5403	0.016109	0.063488	-3.1156
UGGT2	-1.0261	7.6455	-2.5398	0.016128	0.063488	-3.1166
FAM217B	-0.95969	8.1943	-2.5398	0.016129	0.063488	-3.1166
PARP8	-0.81204	7.2458	-2.5396	0.016137	0.063488	-3.117
SLF1	-1.194	6.231	-2.5379	0.0162	0.063695	-3.1203
SPEF2	-1.1944	6.8892	-2.5371	0.016233	0.0637	-3.1221
ABCC10	-0.84146	7.6208	-2.5369	0.016238	0.0637	-3.1223
DDX42	-0.91246	8.7508	-2.5369	0.01624	0.0637	-3.1224
VPS45	-1.2336	6.9775	-2.5368	0.016245	0.0637	-3.1227
ASTN1	-0.70075	10.097	-2.5357	0.016286	0.063819	-3.1248
PAFAH1B1	-0.97805	9.8662	-2.5347	0.016322	0.063919	-3.1267
RLIM	-0.94776	8.6185	-2.534	0.016353	0.063929	-3.1282
ANKRD24	-0.88877	8.86	-2.5338	0.016359	0.063929	-3.1285
OXCT1	-0.93205	7.7844	-2.5337	0.016363	0.063929	-3.1288
FBXO25	-1.2401	7.4424	-2.5335	0.016369	0.063929	-3.1291
HMGCS1	-1.0028	7.3865	-2.5332	0.016382	0.063929	-3.1297
WASHC5	-1.0993	7.0895	-2.5326	0.016407	0.063929	-3.131
DIRAS1	-0.73764	9.1883	-2.5322	0.01642	0.063929	-3.1317
SNX30	-0.97791	8.559	-2.532	0.01643	0.063929	-3.1322
SMARCAD1	-1.3167	7.0121	-2.5316	0.016445	0.063929	-3.133
LATS1	-0.90283	8.3311	-2.5315	0.016447	0.063929	-3.1331
SENP5	-0.76614	8.5872	-2.5313	0.016456	0.063929	-3.1335
SLC36A1	-1.0507	8.0399	-2.5312	0.016461	0.063929	-3.1338
RIMS1	-0.94148	9.4017	-2.5301	0.016505	0.063929	-3.136
MAGI2	-1.3567	10.384	-2.5299	0.016511	0.063929	-3.1364
CRMP1	-0.79594	8.6378	-2.5297	0.016519	0.063929	-3.1367
KPNA1	-0.90511	8.0601	-2.5295	0.016525	0.063929	-3.137
HNRNPA0	-0.80382	8.1855	-2.5295	0.016526	0.063929	-3.1371
VPS35	-1.0196	7.9843	-2.5294	0.016529	0.063929	-3.1372
CHP1	-0.8184	7.9466	-2.5292	0.016539	0.063929	-3.1377
PHRF1	-0.60968	8.2689	-2.5291	0.016542	0.063929	-3.1379
POLR1A	-0.85675	8.6647	-2.5281	0.016579	0.064029	-3.1398
CAPN7	-0.6935	7.5432	-2.5273	0.016613	0.064116	-3.1415
MFSD4A	-0.83109	8.3813	-2.5262	0.016657	0.064163	-3.1437
MRPL35	-1.1795	6.8656	-2.5259	0.016666	0.064163	-3.1442
NFXL1	-0.92107	6.9282	-2.5256	0.016678	0.064163	-3.1448
CBX7	-0.6085	10.432	-2.5254	0.016688	0.064163	-3.1453
CACNA1D	-0.94079	8.553	-2.5252	0.016694	0.064163	-3.1456
PDPR	-0.94845	7.6302	-2.5251	0.0167	0.064163	-3.1459
TRAF3IP1	-0.82704	7.0404	-2.5249	0.016708	0.064163	-3.1463
SMAP2	-0.91591	8.4335	-2.5248	0.016712	0.064163	-3.1465
PIN1	-0.90811	7.1179	-2.5241	0.016738	0.064221	-3.1478
SH3D21	-0.86371	8.0972	-2.5232	0.016774	0.064318	-3.1496
SPTBN4	-0.92432	10.647	-2.5226	0.016798	0.064366	-3.1508
GPALPP1	-0.87015	7.4478	-2.5221	0.016817	0.064399	-3.1518
BRINP1	-0.88135	8.7134	-2.5214	0.016844	0.064423	-3.1531
HNRNPLL	-0.7599	7.4464	-2.5214	0.016845	0.064423	-3.1532
OR5AS1	-0.85618	8.4734	-2.5207	0.016874	0.064491	-3.1546
PUM3	-0.90742	6.7204	-2.5201	0.016898	0.064539	-3.1558
RAP1GDS1	-1.0792	6.6031	-2.5188	0.01695	0.064698	-3.1584
LEMD2	-0.68246	8.0287	-2.5179	0.016985	0.064786	-3.1601
ARHGAP32	-0.90666	10.772	-2.5153	0.01709	0.065099	-3.1653
GATAD2B	-0.86032	7.7929	-2.5148	0.017111	0.065099	-3.1663
CPSF6	-0.96633	8.845	-2.5146	0.017118	0.065099	-3.1667
NDUFA9	-0.92473	8.2036	-2.5146	0.017119	0.065099	-3.1667
SYNPO2	-1.0302	8.0504	-2.5143	0.017129	0.065099	-3.1672
NDFIP2	-0.85936	7.939	-2.5141	0.017138	0.065099	-3.1677
FSD1L	-1.08	7.2027	-2.5138	0.01715	0.065099	-3.1683
PI4KA	-0.73936	11.153	-2.5137	0.017156	0.065099	-3.1685
TUBA1A	-1.1751	9.2363	-2.5134	0.017166	0.065099	-3.169
PCDHA10	-0.87224	6.8995	-2.5125	0.017202	0.065123	-3.1708
RAB3GAP1	-0.84233	7.7434	-2.5121	0.017218	0.065123	-3.1716
RAB6B	-0.67238	10.26	-2.5121	0.017218	0.065123	-3.1716
UQCRC1	-0.76227	8.2962	-2.5121	0.017219	0.065123	-3.1716
R3HDM2	-0.78706	9.2082	-2.5118	0.017232	0.065123	-3.1723
EXOC4	-0.95752	8.4065	-2.5116	0.017239	0.065123	-3.1726
MAPK8IP3	-0.6909	10.971	-2.5105	0.017283	0.065246	-3.1747
FAM234B	-0.99765	8.0344	-2.5097	0.017317	0.065335	-3.1764
ATP6AP2	-1.0692	7.6933	-2.5091	0.017342	0.065382	-3.1776
ACACA	-0.85167	8.3093	-2.5088	0.017355	0.065382	-3.1782
TACC2	-0.8496	8.2059	-2.5086	0.017363	0.065382	-3.1786
SLC7A8	-0.96138	7.435	-2.5079	0.017392	0.065423	-3.18
PHF20L1	-0.95585	8.2429	-2.5078	0.017396	0.065423	-3.1802
CDK12	-0.79017	8.6028	-2.5074	0.01741	0.065432	-3.1809
RAC1	-0.92942	8.9066	-2.5068	0.017435	0.065482	-3.1821
CAMKK2	-0.72162	9.601	-2.5063	0.017458	0.065482	-3.1832
OGT	-1.0975	9.784	-2.5062	0.017462	0.065482	-3.1834
LRFN2	-0.767	7.6371	-2.506	0.017468	0.065482	-3.1837
RBSN	-0.67883	8.9073	-2.504	0.01755	0.065749	-3.1876
ASCC3	-1.0585	7.5827	-2.5036	0.017568	0.065773	-3.1885
PITHD1	-0.95007	7.199	-2.5028	0.017599	0.065849	-3.19
ZNF862	-0.85103	8.1328	-2.5023	0.01762	0.065883	-3.1909
MTG1	-0.77144	7.6895	-2.5009	0.017678	0.065996	-3.1937
L2HGDH	-0.87271	7.4204	-2.5006	0.017691	0.065996	-3.1943
KANSL1	-0.68533	8.0595	-2.5003	0.017705	0.065996	-3.195
OCRL	-0.90605	7.7186	-2.5003	0.017706	0.065996	-3.195
ZNF708	-1.1686	7.1818	-2.4997	0.017729	0.065996	-3.1961
ATXN2L	-0.86801	8.0232	-2.4997	0.017729	0.065996	-3.1961
PRKAA2	-1.0546	7.0221	-2.4995	0.017736	0.065996	-3.1965
ZNF519	-1.0342	7.7962	-2.4995	0.01774	0.065996	-3.1966
THRAP3	-0.98707	8.6515	-2.4991	0.017754	0.066006	-3.1973
RAB24	-0.77658	7.2592	-2.4977	0.017812	0.066146	-3.2
ZKSCAN8	-1.0908	7.7803	-2.4974	0.017828	0.066146	-3.2008
SELENOO	-0.72226	7.314	-2.4973	0.01783	0.066146	-3.2009
YEATS2	-0.78008	8.9947	-2.497	0.017844	0.066146	-3.2015
CLK4	-0.96272	7.4537	-2.4969	0.017848	0.066146	-3.2017
FTO	-0.70893	9.2176	-2.4963	0.017872	0.066196	-3.2029
TUBGCP6	-0.92127	9.4768	-2.496	0.017884	0.066199	-3.2034
RRAGA	-0.85229	7.3343	-2.4957	0.017899	0.066207	-3.2041
POM121C	-0.82263	8.8885	-2.4954	0.017912	0.066207	-3.2047
STRC	-1.1808	6.7281	-2.4951	0.017924	0.066207	-3.2053
NCBP1	-0.79689	7.4415	-2.4949	0.017932	0.066207	-3.2057
CDH22	-0.69759	7.6743	-2.4937	0.017984	0.066358	-3.2081
PLEKHG5	-0.85449	7.4261	-2.4934	0.017995	0.066359	-3.2086
MAN2C1	-0.84567	9.2049	-2.4928	0.018019	0.066406	-3.2098
SCAMP5	-0.68634	10.106	-2.4915	0.018075	0.066566	-3.2123
TTC37	-1.0694	7.0211	-2.4912	0.018085	0.066566	-3.2128
ATP6V0D1	-0.83437	8.3939	-2.49	0.018139	0.066678	-3.2153
MCF2L2	-0.63409	8.3926	-2.4891	0.018176	0.066678	-3.217
FRAS1	-1.1806	7.7981	-2.4889	0.018186	0.066678	-3.2175
ZFAND5	-0.87337	9.3043	-2.4888	0.01819	0.066678	-3.2177
MPHOSPH8	-0.70055	9.2011	-2.4887	0.018195	0.066678	-3.2179
MMP16	-1.0046	9.0877	-2.4886	0.018198	0.066678	-3.218
HEATR5B	-1.253	7.6426	-2.4885	0.018204	0.066678	-3.2183
EDC4	-0.78678	8.7632	-2.4884	0.018206	0.066678	-3.2184
WARS1	-1.0894	7.4078	-2.4874	0.018247	0.06677	-3.2203
STK4	-0.93286	7.9919	-2.4873	0.018254	0.06677	-3.2206
FMN2	-0.64936	10.523	-2.4868	0.018274	0.066801	-3.2215
ACAT1	-1.0585	6.7923	-2.4865	0.018289	0.066814	-3.2222
DAGLB	-0.80639	7.3495	-2.4859	0.018315	0.066852	-3.2234
ETNK1	-0.83722	8.4866	-2.4857	0.018322	0.066852	-3.2237
LAMA4	-0.90492	7.9078	-2.4844	0.018377	0.06701	-3.2262
SS18L1	-0.71998	7.6067	-2.4831	0.018432	0.067129	-3.2288
MGAT4A	-0.8489	8.257	-2.4831	0.018433	0.067129	-3.2288
FASTKD1	-1.2766	7.0318	-2.4806	0.018543	0.067397	-3.2338
ST3GAL5	-0.97895	8.2202	-2.4806	0.018544	0.067397	-3.2338
ZFPM2	-0.79719	7.8403	-2.4805	0.018549	0.067397	-3.2341
THOC1	-1.2643	7.1153	-2.4802	0.018561	0.067397	-3.2346
TMEM132B	-0.82678	9.6151	-2.48	0.018569	0.067397	-3.2349
OLFM1	-0.8303	9.888	-2.4799	0.018575	0.067397	-3.2352
ANAPC5	-0.97418	8.8678	-2.4793	0.018597	0.067398	-3.2362
MAPKAPK5	-0.71496	8.3019	-2.4792	0.018604	0.067398	-3.2365
CALM2	-1.1002	9.9049	-2.4791	0.01861	0.067398	-3.2368
REPS2	-1.0018	8.8369	-2.4786	0.018629	0.067406	-3.2377
NTRK3	-0.76636	10.377	-2.4785	0.018635	0.067406	-3.2379
DAGLA	-0.58466	9.15	-2.4781	0.018651	0.067425	-3.2387
KAZN	-0.61508	9.2582	-2.4762	0.018733	0.067658	-3.2423
EDEM1	-0.86306	7.2095	-2.4761	0.018739	0.067658	-3.2426
DPP8	-0.94332	8.0398	-2.4753	0.018773	0.067739	-3.2441
TRIM52	-0.8462	7.4978	-2.4747	0.018802	0.067768	-3.2454
WDR11	-1.2051	7.6532	-2.4744	0.018813	0.067768	-3.2459
ANKLE2	-0.68855	8.6769	-2.4744	0.018815	0.067768	-3.246
TRPM2	-0.7714	9.2766	-2.4735	0.018855	0.067867	-3.2477
PPFIA3	-0.59966	9.3052	-2.4731	0.01887	0.067868	-3.2484
FMNL1	-0.7413	7.8558	-2.473	0.018878	0.067868	-3.2488
MYO9A	-1.016	9.5002	-2.4724	0.018904	0.06792	-3.2499
BCLAF3	-0.87819	7.2165	-2.4718	0.018931	0.067976	-3.2511
TMEM151B	-0.61346	10.194	-2.4708	0.018971	0.068079	-3.2529
ENPP5	-1.4566	6.1798	-2.4706	0.018984	0.068082	-3.2535
SUPT5H	-0.60583	9.4937	-2.4687	0.019066	0.068335	-3.2571
ZNF740	-0.76869	8.0974	-2.4684	0.019082	0.068351	-3.2578
CENPC	-0.92126	8.5085	-2.4675	0.01912	0.068445	-3.2594
ATP5PB	-1.1963	7.446	-2.4668	0.019151	0.068513	-3.2608
SACS	-0.88239	9.8178	-2.4662	0.019179	0.068571	-3.262
DBNL	-0.67719	9.2459	-2.4656	0.019203	0.068619	-3.2631
SEZ6L	-0.77895	9.4914	-2.4648	0.019241	0.068628	-3.2647
LMTK2	-0.68213	10.872	-2.4646	0.01925	0.068628	-3.2651
COX11	-1.0584	7.2879	-2.4645	0.019253	0.068628	-3.2652
TBC1D13	-0.65305	8.027	-2.4645	0.019253	0.068628	-3.2652
AHNAK2	-0.84587	9.2055	-2.4635	0.019298	0.06873	-3.2672
DISP2	-0.85484	8.8607	-2.4634	0.019305	0.06873	-3.2675
SEMA4C	-0.69328	8.7524	-2.4629	0.019326	0.068749	-3.2684
TTC3	-0.73963	10.881	-2.4627	0.019334	0.068749	-3.2687
SLC25A22	-0.53078	9.0368	-2.4614	0.019396	0.068929	-3.2714
SEC23A	-0.83378	7.6146	-2.4608	0.01942	0.068934	-3.2725
ARHGEF25	-0.70242	8.0178	-2.4608	0.019421	0.068934	-3.2725
PJA2	-1.179	9.7374	-2.4603	0.019442	0.068969	-3.2734
MORF4L1	-0.8489	9.1319	-2.4598	0.019466	0.069	-3.2745
KRIT1	-0.92144	7.6113	-2.4596	0.019474	0.069	-3.2748
MRTFB	-0.83631	8.646	-2.4593	0.019489	0.069009	-3.2754
DTNB	-0.86467	7.8392	-2.459	0.019504	0.069023	-3.2761
CAMTA1	-0.95997	9.9462	-2.4583	0.019535	0.069041	-3.2774
ZNF37A	-0.91457	8.6429	-2.4582	0.019541	0.069041	-3.2777
CRTAC1	-0.74569	7.3879	-2.4581	0.019545	0.069041	-3.2778
DDRGK1	-0.67092	8.4003	-2.4575	0.019572	0.069097	-3.279
CSAD	-0.98222	7.2182	-2.457	0.019594	0.069133	-3.28
ELP2	-1.1407	8.2082	-2.4567	0.019607	0.069136	-3.2805
GRM4	-0.8399	7.3001	-2.456	0.019641	0.069206	-3.2819
DLD	-1.0948	6.9494	-2.4558	0.01965	0.069206	-3.2824
PPM1K	-0.83258	9.5463	-2.4554	0.01967	0.069233	-3.2832
TNKS	-0.82208	8.2374	-2.4537	0.019747	0.069431	-3.2865
MADD	-0.67332	10.249	-2.4536	0.01975	0.069431	-3.2866
COL26A1	-0.67404	7.4359	-2.4533	0.019766	0.069433	-3.2873
ZDHHC22	-0.89005	8.2923	-2.4529	0.019782	0.069433	-3.288
SLC25A46	-0.91062	7.4798	-2.4528	0.019786	0.069433	-3.2881
TTC17	-1.0283	8.2027	-2.4523	0.019808	0.069435	-3.2891
TNR	-0.91686	10.11	-2.4521	0.019819	0.069435	-3.2895
FRMD5	-0.94236	7.7461	-2.4521	0.019822	0.069435	-3.2896
RUFY3	-0.82726	9.4881	-2.4515	0.019846	0.069449	-3.2906
PPFIA4	-0.87468	10.475	-2.451	0.019873	0.069449	-3.2918
PSD3	-0.90615	10.44	-2.4508	0.019881	0.069449	-3.2921
MAP2K4	-1.0031	8.0322	-2.4508	0.019881	0.069449	-3.2921
HCFC2	-1.1584	7.0096	-2.4507	0.019885	0.069449	-3.2923
ARFGAP1	-0.65494	9.0999	-2.4504	0.0199	0.069449	-3.2929
ARID4B	-0.89045	8.8023	-2.4502	0.019908	0.069449	-3.2933
KIAA0825	-1.1181	6.6652	-2.4487	0.019976	0.069525	-3.2961
MAP2K6	-1.1062	7.1272	-2.4487	0.019977	0.069525	-3.2961
ARHGEF9	-0.96658	9.5056	-2.4487	0.019977	0.069525	-3.2961
PPP1R13B	-0.78121	8.6676	-2.4487	0.019977	0.069525	-3.2962
ASTN2	-0.88461	7.941	-2.4457	0.020119	0.069972	-3.302
SYT11	-0.81175	10.638	-2.445	0.020148	0.069972	-3.3033
MAP1S	-0.53553	9.1838	-2.4449	0.020155	0.069972	-3.3036
GLYR1	-0.78098	8.9468	-2.4449	0.020156	0.069972	-3.3036
XRCC5	-0.93183	8.8812	-2.4447	0.020166	0.069972	-3.304
VPS41	-1.1262	8.6111	-2.4442	0.020186	0.070001	-3.3048
LUC7L3	-0.75104	9.7978	-2.4432	0.020233	0.070115	-3.3068
NTM	-0.87356	8.8041	-2.443	0.020243	0.070115	-3.3072
NAGPA	-0.82401	7.9224	-2.4427	0.020257	0.070115	-3.3078
PILRB	-0.85647	8.36	-2.4422	0.02028	0.070115	-3.3087
SNRPN	-0.70528	10.013	-2.4422	0.020282	0.070115	-3.3088
MALAT1	-1.0289	16.398	-2.442	0.02029	0.070115	-3.3092
WDR91	-0.84316	7.8174	-2.4409	0.020345	0.070263	-3.3114
ANXA7	-0.97854	7.5704	-2.4406	0.020359	0.070271	-3.312
HDAC8	-1.0461	7.8079	-2.4396	0.020404	0.070385	-3.3138
ERCC6L2	-1.0371	7.5616	-2.4393	0.020417	0.070388	-3.3144
MROH1	-0.74317	9.6575	-2.4384	0.020461	0.070489	-3.3162
ALDH5A1	-0.78657	8.4239	-2.4382	0.02047	0.070489	-3.3165
LDHB	-0.94489	9.4465	-2.437	0.020528	0.070645	-3.3189
ARNT	-0.86248	7.5346	-2.436	0.020577	0.070773	-3.3209
OMG	-1.2866	6.251	-2.4354	0.020606	0.070828	-3.3221
ELOVL6	-1.2831	6.4593	-2.4351	0.020617	0.070828	-3.3225
ARHGAP44	-0.70752	8.7329	-2.4347	0.020637	0.070855	-3.3233
CACNA1G	-0.79693	8.9397	-2.4339	0.020675	0.070904	-3.3248
PFKFB2	-0.84896	8.0281	-2.4337	0.020688	0.070904	-3.3254
LMO4	-0.86632	8.7182	-2.4337	0.020688	0.070904	-3.3254
EPC2	-1.041	7.3674	-2.4325	0.020743	0.070904	-3.3276
UBE4B	-0.90475	8.9442	-2.4324	0.02075	0.070904	-3.3279
CCAR2	-0.67558	9.0408	-2.4321	0.020762	0.070904	-3.3284
KCNC4	-0.71088	8.7907	-2.4319	0.020773	0.070904	-3.3288
ZNF362	-0.72021	8.0414	-2.4319	0.020774	0.070904	-3.3288
SYNGR3	-0.54197	8.4872	-2.4317	0.020783	0.070904	-3.3292
ADCY1	-0.77913	11.716	-2.4316	0.020786	0.070904	-3.3293
FBXO28	-0.8585	7.3051	-2.4314	0.020795	0.070904	-3.3297
CLEC16A	-0.67114	9.4395	-2.4314	0.020796	0.070904	-3.3297
APMAP	-0.93212	7.4319	-2.4308	0.020825	0.070961	-3.3309
ZNF594	-0.85312	7.4012	-2.4305	0.02084	0.070971	-3.3315
MEST	-0.93957	7.3095	-2.4301	0.020858	0.070991	-3.3322
APBB1	-0.66874	10.106	-2.4291	0.020908	0.071016	-3.3342
GRID1	-0.70116	8.573	-2.4282	0.02095	0.071016	-3.3359
VPS9D1	-0.69626	7.9862	-2.4281	0.020956	0.071016	-3.3361
PPM1H	-0.89175	8.5728	-2.4281	0.020959	0.071016	-3.3362
PSMD2	-0.68226	8.845	-2.428	0.02096	0.071016	-3.3363
FXYD6	-0.69503	8.8946	-2.428	0.020962	0.071016	-3.3364
USP2	-0.77731	7.4343	-2.4279	0.020966	0.071016	-3.3365
ANKRD17	-0.82887	10.047	-2.4279	0.020967	0.071016	-3.3366
STX12	-1.1797	7.3465	-2.4277	0.020976	0.071016	-3.3369
PPP1R12A	-0.90661	8.9888	-2.4274	0.020992	0.071016	-3.3376
TANC2	-1.0908	10.044	-2.4271	0.021006	0.071016	-3.3381
MYH7B	-1.1391	7.329	-2.427	0.02101	0.071016	-3.3383
SNRK	-0.89548	7.9362	-2.4264	0.021041	0.071027	-3.3395
KIF5A	-0.78538	13.582	-2.4261	0.021053	0.071027	-3.34
MIA3	-0.78484	8.9417	-2.426	0.021061	0.071027	-3.3403
RASGRF1	-0.98719	8.7541	-2.4259	0.021062	0.071027	-3.3403
CHCHD2	-0.80764	7.9428	-2.4249	0.021112	0.071157	-3.3423
LAS1L	-1.173	7.5502	-2.424	0.021156	0.071238	-3.3441
EPRS1	-1.0375	8.2958	-2.4236	0.021177	0.071238	-3.3449
MIPOL1	-0.73045	8.8011	-2.4235	0.021183	0.071238	-3.3451
ARHGDIG	-0.64065	7.7441	-2.4234	0.021185	0.071238	-3.3452
LDOC1	-0.96848	6.8934	-2.4231	0.021203	0.071257	-3.3459
CDC42	-0.97615	8.2785	-2.4225	0.021232	0.071279	-3.3471
ATAD3B	-0.7497	7.7247	-2.4224	0.021233	0.071279	-3.3471
ACAP2	-1.102	8.0586	-2.4218	0.021266	0.071349	-3.3484
OSBPL9	-0.79564	7.6358	-2.4213	0.021288	0.071383	-3.3493
SRPK1	-0.92212	7.7193	-2.4204	0.021334	0.071496	-3.3511
PRPF39	-1.0903	6.933	-2.4196	0.021372	0.071582	-3.3526
KAT6B	-0.79527	8.3377	-2.4182	0.021445	0.071769	-3.3554
NSUN5P1	-0.86057	7.6774	-2.4178	0.021464	0.071769	-3.3561
REEP2	-0.61409	9.6876	-2.4177	0.021466	0.071769	-3.3562
EGR3	-0.862	7.5836	-2.4175	0.021477	0.071769	-3.3566
RANBP6	-1.2543	6.4268	-2.4157	0.021569	0.071961	-3.3602
NAA15	-0.8632	7.4815	-2.4155	0.021576	0.071961	-3.3605
CASD1	-0.91927	7.2759	-2.4154	0.021584	0.071961	-3.3608
ATP13A3	-1.2841	8.0289	-2.4151	0.021599	0.071961	-3.3614
ALMS1	-0.90735	9.5854	-2.4149	0.021608	0.071961	-3.3617
PPP2CA	-0.72063	8.4777	-2.4148	0.021613	0.071961	-3.3619
SIN3B	-0.86279	7.594	-2.4146	0.02162	0.071961	-3.3622
ARMCX3	-0.70723	8.0261	-2.4141	0.021647	0.07201	-3.3632
PRPF40B	-0.77254	7.454	-2.4136	0.021671	0.072048	-3.3641
RSBN1	-0.91209	7.3181	-2.4127	0.021719	0.072049	-3.366
MAPK9	-0.84731	8.453	-2.4126	0.02172	0.072049	-3.366
SNRNP70	-0.78768	10.785	-2.4126	0.021721	0.072049	-3.3661
ARL10	-0.69753	8.334	-2.4125	0.021729	0.072049	-3.3664
USP16	-0.88422	7.327	-2.4124	0.021733	0.072049	-3.3665
CDK5RAP3	-0.71742	8.8772	-2.4122	0.021745	0.072049	-3.367
DNM1	-0.81137	11.362	-2.4112	0.021793	0.072156	-3.3688
ZMYM6	-1.0993	6.8093	-2.4109	0.02181	0.072156	-3.3695
TCF25	-0.58433	9.5517	-2.4106	0.021825	0.072156	-3.37
MAFF	0.8764	7.1809	2.4105	0.021826	0.072156	-3.3701
NCS1	-0.67126	11.812	-2.4097	0.021867	0.072198	-3.3716
RBM5	-0.77418	9.3335	-2.4092	0.021895	0.072198	-3.3727
SCAF11	-0.85221	9.0546	-2.4092	0.021896	0.072198	-3.3728
CAMK2D	-0.79598	7.8414	-2.4088	0.021916	0.072198	-3.3735
PTPN18	-0.81649	7.4904	-2.4087	0.021919	0.072198	-3.3736
PCSK7	-0.78816	8.9164	-2.4087	0.021921	0.072198	-3.3737
NT5DC3	-1.02	7.422	-2.4086	0.021926	0.072198	-3.3739
CBWD1	-1.0721	7.3176	-2.4082	0.021946	0.072198	-3.3747
ANKRD39	-0.71522	7.2959	-2.4081	0.021949	0.072198	-3.3748
PTPN23	-0.57121	8.9	-2.4075	0.021978	0.072251	-3.3759
CXADR	-1.2925	6.4761	-2.4072	0.021998	0.072264	-3.3766
RAD54L2	-0.81534	8.5596	-2.407	0.022006	0.072264	-3.3769
ZNF337	-0.86255	7.3722	-2.4067	0.022022	0.072276	-3.3775
COP1	-0.89017	7.0666	-2.4062	0.022044	0.072309	-3.3784
HNRNPK	-1.0741	8.9867	-2.4058	0.022068	0.072345	-3.3793
ANKS6	-0.70663	8.2912	-2.4051	0.022103	0.072411	-3.3806
KIAA0408	-1.111	7.2033	-2.4046	0.022126	0.072411	-3.3815
ZNF131	-0.79455	7.2904	-2.4044	0.022136	0.072411	-3.3818
INIP	-0.90795	7.392	-2.4044	0.022137	0.072411	-3.3819
UBAP2L	-0.89507	8.5988	-2.4036	0.022178	0.072457	-3.3834
PAIP2	-0.91902	7.206	-2.4031	0.022205	0.072457	-3.3844
NCL	-0.86138	9.5322	-2.403	0.022211	0.072457	-3.3847
DMTN	-0.55261	10.163	-2.403	0.022212	0.072457	-3.3847
EIF2AK2	-0.87632	8.6248	-2.4029	0.022213	0.072457	-3.3847
URGCP	-0.78329	8.447	-2.4017	0.022275	0.072585	-3.3871
RNF111	-0.99935	7.171	-2.4017	0.022277	0.072585	-3.3871
TRERF1	-0.78631	7.8265	-2.401	0.02231	0.072611	-3.3884
ATRN	-0.76202	9.1633	-2.401	0.02231	0.072611	-3.3884
GPRIN3	-0.96207	7.0876	-2.4006	0.02233	0.072638	-3.3891
GREB1	-0.64276	8.8173	-2.4001	0.022356	0.072683	-3.3901
PLCXD2	-1.0881	6.8752	-2.3994	0.022394	0.072765	-3.3915
MTREX	-1.0205	7.4795	-2.3984	0.022448	0.072846	-3.3935
EDEM3	-0.90438	7.836	-2.3983	0.022449	0.072846	-3.3936
CCDC88A	-0.83539	10.976	-2.3982	0.022456	0.072846	-3.3938
CD2AP	-0.90866	6.8069	-2.3973	0.022504	0.072928	-3.3956
PKD2	-0.88741	8.2444	-2.3972	0.022506	0.072928	-3.3957
SLC35A3	-0.73165	7.3305	-2.396	0.022568	0.073089	-3.398
AP2M1	-0.73306	9.415	-2.3947	0.022638	0.073274	-3.4005
NBPF9	-0.93195	9.3187	-2.3942	0.022664	0.073318	-3.4015
OCIAD1	-1.0108	7.9535	-2.3937	0.022689	0.07336	-3.4024
SECISBP2L	-0.79169	9.9968	-2.3932	0.022714	0.073401	-3.4033
CARNS1	-1.523	8.8001	-2.3927	0.022743	0.073454	-3.4044
RBM15	-0.842	7.4855	-2.3913	0.022816	0.073624	-3.4071
GSTO2	-0.97765	7.1918	-2.391	0.022831	0.073624	-3.4076
CELSR2	-0.66725	11.949	-2.3908	0.022841	0.073624	-3.408
CDK16	-0.74685	8.9627	-2.3907	0.022846	0.073624	-3.4082
MAP6	-0.90367	7.7883	-2.3904	0.022863	0.073638	-3.4088
PDK3	-0.9014	8.4586	-2.3896	0.022905	0.073731	-3.4103
MAML1	-0.83664	7.476	-2.3883	0.022974	0.073913	-3.4128
PTPN4	-0.913	9.1698	-2.3877	0.023004	0.073961	-3.4139
CYCS	-0.95094	8.4795	-2.3876	0.023014	0.073961	-3.4142
FKBP3	-1.1604	6.9748	-2.3864	0.023074	0.074114	-3.4164
NOVA2	-0.5729	9.2896	-2.3858	0.023105	0.074121	-3.4176
ACVR1B	-0.73134	8.3081	-2.3857	0.023114	0.074121	-3.4179
ELP1	-0.95193	8.4354	-2.3857	0.023114	0.074121	-3.4179
HSPB1	1.3409	9.4412	2.3854	0.023128	0.074126	-3.4184
FAM131B	-0.86215	8.9077	-2.3849	0.023154	0.074161	-3.4193
DDX23	-0.665	8.216	-2.3847	0.023164	0.074161	-3.4197
HSPA9	-0.96759	8.5167	-2.3841	0.023196	0.074221	-3.4208
ULK2	-0.62905	8.6181	-2.3836	0.023226	0.07427	-3.4219
DMXL1	-0.97337	6.8803	-2.3834	0.023236	0.07427	-3.4223
RAN	-0.9611	7.7672	-2.381	0.023361	0.074525	-3.4267
TRIM23	-1.1999	7.3436	-2.3809	0.023366	0.074525	-3.4269
XPNPEP1	-0.81655	7.436	-2.3809	0.023367	0.074525	-3.4269
ZNF117	-1.1321	6.8119	-2.3808	0.023375	0.074525	-3.4272
RSPRY1	-0.89226	7.2304	-2.3807	0.023379	0.074525	-3.4274
GTPBP1	-0.71037	8.6687	-2.3801	0.023412	0.074587	-3.4285
ATP9A	-0.81082	10.844	-2.3798	0.023428	0.074598	-3.4291
SRP68	-0.7993	7.5804	-2.3795	0.023444	0.07461	-3.4297
ZNF512	-1.0279	6.9518	-2.3789	0.023474	0.074639	-3.4307
TUB	-0.6345	9.4	-2.3788	0.023479	0.074639	-3.4309
PGAM1	-0.75038	9.2484	-2.3785	0.023495	0.07465	-3.4315
EVI5	-0.72561	8.0718	-2.3776	0.023547	0.074773	-3.4333
SPTBN2	-0.96328	7.4853	-2.3769	0.023583	0.074773	-3.4346
NRDC	-0.80472	7.3793	-2.3767	0.023594	0.074773	-3.435
NEURL1	-0.6033	9.2929	-2.3765	0.023606	0.074773	-3.4354
EPB41L1	-0.63047	11.42	-2.3763	0.023614	0.074773	-3.4357
ARHGEF11	-0.75089	9.0525	-2.3762	0.023619	0.074773	-3.4359
CUX1	-0.77297	10.379	-2.3762	0.023623	0.074773	-3.436
CCNH	-1.0795	7.427	-2.3758	0.023642	0.074794	-3.4367
CAMSAP1	-0.72199	9.4903	-2.3755	0.023658	0.074805	-3.4372
CTTN	-0.73423	8.6246	-2.3751	0.023681	0.074838	-3.438
CSMD2	-1.067	7.4147	-2.3748	0.023696	0.074845	-3.4386
RASA2	-1.0444	7.1604	-2.3746	0.023709	0.074846	-3.439
UBN2	-0.985	8.9652	-2.3734	0.023775	0.074944	-3.4414
TBCK	-0.86333	7.7687	-2.3732	0.023783	0.074944	-3.4416
SBF2	-0.99073	6.9566	-2.3732	0.023784	0.074944	-3.4416
SEL1L	-0.87593	8.579	-2.3729	0.023803	0.074944	-3.4423
MAPK8	-0.9358	7.4776	-2.3726	0.023819	0.074944	-3.4429
DGKZ	-0.56618	11.185	-2.372	0.023848	0.074944	-3.4439
LARP1B	-0.88457	7.6663	-2.3715	0.023878	0.074944	-3.4449
PPHLN1	-0.94404	7.5041	-2.3714	0.023884	0.074944	-3.4451
SCN4B	-0.85848	7.4803	-2.3713	0.023886	0.074944	-3.4452
RBM39	-0.90747	9.5837	-2.3712	0.023893	0.074944	-3.4455
PDS5B	-0.81958	9.0213	-2.3712	0.023897	0.074944	-3.4456
NPHP4	-0.67055	8.4268	-2.3711	0.023899	0.074944	-3.4457
TOP2B	-1.0121	8.9547	-2.371	0.023906	0.074944	-3.4459
NCOA7	-0.82085	8.585	-2.3698	0.023971	0.075107	-3.4482
ATG13	-0.63636	9.1487	-2.3688	0.024026	0.075239	-3.4501
CPT1C	-0.81573	7.8948	-2.3686	0.024039	0.075239	-3.4505
PELP1	-0.55232	8.7247	-2.3678	0.024079	0.075327	-3.4519
SHPRH	-0.88312	9.1598	-2.3665	0.024152	0.075496	-3.4544
LSM8	-0.65554	7.8217	-2.3662	0.024172	0.075496	-3.4551
DHX9	-0.989	8.4167	-2.3661	0.024172	0.075496	-3.4551
IBTK	-0.96525	6.8251	-2.3651	0.024232	0.075608	-3.4572
HIF1AN	-0.8492	8.8161	-2.365	0.024234	0.075608	-3.4572
BICD1	-0.91975	7.9961	-2.3644	0.024266	0.075667	-3.4584
USP48	-0.96796	8.4988	-2.3642	0.024278	0.075667	-3.4588
WASHC2C	-0.86121	8.2595	-2.364	0.024294	0.075676	-3.4593
DIDO1	-0.62387	9.6453	-2.3628	0.024359	0.075827	-3.4615
FAR1	-1.084	8.0477	-2.3626	0.024368	0.075827	-3.4618
SH3KBP1	-0.80385	7.3548	-2.3615	0.024429	0.075975	-3.4639
NIN	-0.76039	9.5837	-2.3613	0.024442	0.075976	-3.4644
HSP90AA1	1.0029	10.804	2.3609	0.024462	0.075997	-3.465
PPM1L	-0.62272	9.1991	-2.3603	0.0245	0.076073	-3.4663
PDK2	-0.69093	8.3352	-2.36	0.024512	0.076073	-3.4667
QRICH1	-0.7401	8.0883	-2.3591	0.024562	0.076189	-3.4684
SRRM1	-0.84888	8.844	-2.3587	0.024589	0.07623	-3.4693
FBXO15	-1.1595	7.3221	-2.3579	0.024632	0.076324	-3.4708
DYNC1I2	-0.92941	8.3035	-2.3573	0.024664	0.076383	-3.4719
AP5Z1	-0.63416	8.0162	-2.3568	0.024693	0.076432	-3.4728
YPEL5	-1.0115	7.2772	-2.3558	0.024753	0.076512	-3.4748
CPSF7	-0.79307	7.38	-2.3556	0.02476	0.076512	-3.4751
BCAS3	-0.82319	7.7593	-2.3555	0.024766	0.076512	-3.4753
KIF3A	-0.81599	8.6911	-2.3555	0.024771	0.076512	-3.4754
ANKHD1	-0.89485	9.0618	-2.354	0.024852	0.076723	-3.4782
OTUD3	-1.0423	7.5839	-2.3525	0.024939	0.076952	-3.4811
PPP2R2D	-0.65812	8.5409	-2.3521	0.024959	0.076972	-3.4817
UBE3C	-0.98013	8.4463	-2.3514	0.025003	0.077068	-3.4832
ENOSF1	-1.2384	7.1331	-2.3503	0.025061	0.077144	-3.4851
GGA3	-0.67428	8.1636	-2.3503	0.025065	0.077144	-3.4853
OSBPL8	-0.64038	8.4319	-2.3501	0.025073	0.077144	-3.4855
PFAS	-0.70866	7.3867	-2.35	0.02508	0.077144	-3.4858
SF1	-0.95651	8.5373	-2.3495	0.025112	0.077144	-3.4868
HABP4	-0.64152	8.5632	-2.3494	0.025114	0.077144	-3.4869
ADARB1	-0.6563	8.9508	-2.3493	0.02512	0.077144	-3.4871
PSMD11	-0.86867	7.6702	-2.349	0.025141	0.077169	-3.4878
MFSD14C	-0.69518	8.6248	-2.3486	0.02516	0.077187	-3.4884
RBM26	-1.4662	7.5861	-2.3479	0.025204	0.077261	-3.4898
ADAMTS4	-1.3321	7.5266	-2.3474	0.025228	0.077261	-3.4906
UBAP1L	-0.7314	8.5708	-2.3473	0.025236	0.077261	-3.4909
RAPGEF5	-0.7878	10.147	-2.3473	0.025237	0.077261	-3.4909
LRRFIP2	-0.83823	8.1013	-2.3458	0.02532	0.077477	-3.4937
DICER1	-1.4641	7.4392	-2.3455	0.025338	0.077489	-3.4942
VXN	-0.84107	8.2236	-2.3446	0.025394	0.077622	-3.4961
MATR3	-0.84108	9.5096	-2.3437	0.025441	0.077725	-3.4976
IPO5	-0.86366	8.8666	-2.3433	0.025468	0.077768	-3.4985
TTC33	-0.87697	7.2754	-2.3421	0.025534	0.077893	-3.5006
PCGF3	-0.60901	7.8955	-2.3416	0.025563	0.077893	-3.5016
MTOR	-0.86841	9.4036	-2.3416	0.025565	0.077893	-3.5016
LRIG2	-1.0104	7.9535	-2.3413	0.025586	0.077893	-3.5023
ARFGEF3	-0.78839	10.197	-2.3409	0.025606	0.077893	-3.503
SEMA6A	-1.0449	7.8499	-2.3408	0.025612	0.077893	-3.5032
HYDIN	-1.0098	6.8743	-2.3407	0.025616	0.077893	-3.5033
HSF4	-1.0168	7.306	-2.3406	0.025623	0.077893	-3.5035
DNMT3A	-0.71937	9.2128	-2.3405	0.025629	0.077893	-3.5037
MBTPS1	-0.76835	8.9318	-2.3403	0.025644	0.077899	-3.5042
JADE1	-0.84121	7.7223	-2.3399	0.025664	0.077921	-3.5049
ELMO1	-1.11	8.4136	-2.3392	0.025706	0.078002	-3.5062
PAG1	-0.97342	8.1182	-2.3389	0.025725	0.078002	-3.5068
SEMA5B	-0.87072	7.259	-2.3387	0.025737	0.078002	-3.5072
ATF2	-0.96452	7.9003	-2.3385	0.025744	0.078002	-3.5074
FAM193A	-0.68297	7.9273	-2.3378	0.025786	0.078089	-3.5088
PEBP1	-0.8931	10.182	-2.3367	0.025851	0.078146	-3.5109
GOLGB1	-0.80999	10.297	-2.3365	0.025862	0.078146	-3.5112
GNL3L	-0.77023	7.9573	-2.3363	0.025877	0.078146	-3.5117
SPATA20	-0.7056	8.0716	-2.3358	0.025903	0.078146	-3.5126
TSPOAP1	-0.78606	10.542	-2.3358	0.025904	0.078146	-3.5126
DCTN5	-0.84498	9.4919	-2.3356	0.025917	0.078146	-3.513
MAST3	-0.55152	10.638	-2.3355	0.025923	0.078146	-3.5132
FYTTD1	-0.64033	7.8307	-2.3352	0.025942	0.078146	-3.5138
KAT7	-0.80938	8.4774	-2.335	0.025955	0.078146	-3.5142
WTAP	-0.73726	7.3973	-2.3345	0.025982	0.078146	-3.5151
NNT	-0.89696	8.6697	-2.3345	0.025984	0.078146	-3.5151
SCHIP1	-0.69774	7.6289	-2.3344	0.025986	0.078146	-3.5152
FARSA	-0.57998	7.7167	-2.3344	0.02599	0.078146	-3.5153
ZC3H15	-0.9126	7.1169	-2.3343	0.025991	0.078146	-3.5154
PCM1	-0.74798	10.019	-2.3338	0.026021	0.078197	-3.5163
SEC23IP	-0.9972	6.8866	-2.3329	0.026079	0.078324	-3.5182
NEIL1	-0.76937	7.6551	-2.3327	0.02609	0.078324	-3.5185
COG3	-0.74656	7.3328	-2.3322	0.026118	0.078329	-3.5194
AREL1	-0.86568	7.5895	-2.3322	0.026118	0.078329	-3.5194
TNIK	-0.78187	9.841	-2.3315	0.026161	0.078416	-3.5208
FBXO41	-0.66079	10.283	-2.3307	0.026208	0.078475	-3.5223
CLASP1	-0.87641	9.148	-2.3306	0.026216	0.078475	-3.5225
U2SURP	-1.1026	8.399	-2.3304	0.026226	0.078475	-3.5228
VPS13B	-0.71859	7.3143	-2.3302	0.026239	0.078475	-3.5232
ZNF746	-0.64046	8.0463	-2.33	0.026247	0.078475	-3.5235
RIF1	-0.97036	9.4438	-2.3296	0.026272	0.078509	-3.5243
EPS15	-0.80674	9.4603	-2.3288	0.026323	0.078617	-3.5259
ATF7IP	-0.80071	8.1832	-2.3284	0.026345	0.078617	-3.5266
ABCA9	-0.85163	7.477	-2.3283	0.026348	0.078617	-3.5267
CACNB2	-0.87898	7.7194	-2.3279	0.026376	0.078659	-3.5276
CTDSPL2	-0.99134	7.1284	-2.3276	0.026392	0.078668	-3.5281
SORBS2	-0.96408	9.0506	-2.3272	0.026414	0.078676	-3.5287
PCYT1A	-0.69566	8.2233	-2.3271	0.026422	0.078676	-3.529
GDAP2	-1.088	7.5333	-2.3254	0.026527	0.078844	-3.5323
SETD1B	-0.53335	8.1521	-2.325	0.026548	0.078844	-3.5329
SMC6	-0.86026	7.2906	-2.325	0.026551	0.078844	-3.533
TRMU	-0.58919	8.1803	-2.3248	0.026562	0.078844	-3.5334
RAP1GAP	-0.6797	8.8874	-2.3247	0.026565	0.078844	-3.5335
EPB41L5	-1.1051	8.2902	-2.3247	0.026567	0.078844	-3.5335
ZBED5	-1.0237	7.2244	-2.3246	0.026572	0.078844	-3.5337
SDK1	-0.97464	6.7181	-2.324	0.026612	0.078894	-3.5349
CDC5L	-0.8108	7.5849	-2.3239	0.026616	0.078894	-3.5351
WDR27	-0.83902	8.0235	-2.3234	0.026643	0.078936	-3.5359
CUL1	-0.91719	7.9116	-2.3228	0.02668	0.07897	-3.5371
MPP2	-0.67255	8.0474	-2.3228	0.026681	0.07897	-3.5371
SEC14L5	-0.97576	9.2854	-2.3204	0.026829	0.079368	-3.5417
APLP2	-0.64506	10.254	-2.3194	0.026888	0.0795	-3.5435
GOSR2	-0.79894	7.7947	-2.319	0.026914	0.079527	-3.5443
USP19	-0.61053	8.5672	-2.3188	0.026924	0.079527	-3.5446
CENPT	-0.6515	7.6134	-2.3182	0.026963	0.079603	-3.5458
USP37	-0.87701	7.2138	-2.3174	0.027011	0.079633	-3.5473
MAP3K4	-1.0659	8.1177	-2.3171	0.027027	0.079633	-3.5478
ARHGAP26	-0.8132	10.284	-2.3171	0.027031	0.079633	-3.5479
MAPK4	0.59236	9.7662	2.317	0.027036	0.079633	-3.548
ZMYM3	-0.66966	8.3947	-2.3169	0.027041	0.079633	-3.5482
THSD7A	-0.90296	7.8596	-2.316	0.027098	0.079762	-3.5499
MTERF4	-0.88062	7.7737	-2.3156	0.027122	0.079792	-3.5507
RNF149	-0.92908	7.1281	-2.3152	0.027143	0.079814	-3.5513
[truncated: 3,879 more rows]
