# Supplementary material for: Neuroinflammation mediates the progression of neonate hypoxia-ischemia brain damage to Alzheimer’s disease: a bioinformatics and experimental study
Source: Front Aging Neurosci. 2025 Jan 13;16:1511668. doi: 10.3389/fnagi.2024.1511668 (PMC11770030; doi:10.3389/fnagi.2024.1511668)
Supplement: Supplementary file 1 [file Data_Sheet_1.ZIP › Raw Data/Raw Data of qpcr.xlsx]

## Sheet: Sheet1
GENE	group	value		GENE	group	value		GENE	group	value		GENE	group	value
DIRAS2	sham	7.65412		VIM	sham	3.59076		RPH3A	sham	0.0659052		AREL1	sham	2.64943
	sham	7.62973			sham	0.963709			sham	0.160825			sham	2.90183
	sham	7.78165			sham	6.22578			sham	1.27961			sham	1.96213
	sham	17.8465			sham	2.85979			sham	1.69031			sham	0.121074
	sham	15.9044			sham	2.28602			sham	3.71509			sham	0.156921
	sham	10.9041			sham	0.0454116			sham	1.72819			sham	2.54232
	sham	0.410133			sham	0.133711			sham	3.52223			sham	2.11047
	sham	0.0474814			sham	1.43761			sham	1.92887			sham	0.91684
	sham	0.0148622			sham	0.813362			hibd	5.30421			sham	0.709273
	sham	0.172825			hibd	5.78883			hibd	5.01531			hibd	1.02759
	sham	0.165263			hibd	1.15148			hibd	0.562038			hibd	1.06621
	sham	0.0860103			hibd	6.55938			hibd	0.58564			hibd	0.52673
	hibd	1.40798			hibd	9.91748			hibd	0.700023			hibd	1.59826
	hibd	0.58104			hibd	1.94667			hibd	0.32358			hibd	1.72227
	hibd	7.45987			hibd	2.39882			hibd	5.08231			hibd	0.365515
	hibd	0.0454774			hibd	2.21548							hibd	0.464889
	hibd	0.0876253			hibd	2.80861							hibd	0.304144
	hibd	0.124097			hibd	1.1042
	hibd	0.0954512			hibd	7.30348
	hibd	0.183914
	hibd	0.260464
	hibd	0.0474519
	hibd	0.148581
	hibd	0.0588234
