# Supplementary material for: Neuroinflammation mediates the progression of neonate hypoxia-ischemia brain damage to Alzheimer’s disease: a bioinformatics and experimental study
Source: Front Aging Neurosci. 2025 Jan 13;16:1511668. doi: 10.3389/fnagi.2024.1511668 (PMC11770030; doi:10.3389/fnagi.2024.1511668)
Supplement: Supplementary file 1 [file Data_Sheet_1.ZIP › Raw Data/Raw Data of behavior.xlsx]

## Sheet: Sheet1
time	group	number	boil	climbing	grooming	distant	time in center	time in side	A(DAY1)	B(DAY1)	PRECENT	A(DAY2)	B(DAY2)	PRECENT
2m	sham	#68	1	22	29	32045	13.6	286.39	30.67	67.47	0.312513	36.27	70.93	0.66166
2m	sham	#82	0	22	32	30683.3	36.8	263.19	63.46	86.73	0.422531	77.59	93.60	0.546761
2m	sham	#180	0	20	29	31207	19.2	280.8	61.6	83.2	0.425414	49.07	105.86	0.683276
2m	sham	#74	0	11	35	35894.9	17.6	282.4	66.13	135.73	0.327603	25.07	45.87	0.646603
2m	sham	#64	0	21	42	24674.8	6.93	293.06	58.94	55.47	0.515165	41.33	49.60	0.545475
2m	sham	#81	0	21	50	39146.4	45.6	254.4	59.73	39.99	0.598977	48.26	75.74	0.610806
2m	sham	#31	2	20	30	33682.6	19.74	280.26	87.2	33.6	0.721854	82.93	82.93	0.5
2m	sham	#32	0	19	28	24952.8	16	284	71.53	87.73	0.44914	59.20	135.20	0.695473
2m	sham	#30	0	21	33	39442.8	22.67	277.33	45.33	65.07	0.410598	20.27	132.27	0.867117
2m	sham	#31	0	21	42	46483.7	9.6	290.39	87.2	74.67	0.538704	153.87	61.06	0.284092
2m	sham	#35	0	15	42	24130.7	10.66	289.33	87.2	125.26	0.41043	71.19	94.66	0.570757
2m	sham		1	17	44	34229.5	22.67	277.32	56.27	69.06	0.448975	88.00	82.67	0.484385
2m	hibd	#89	1	22	19	29219.1	28	271.98	101.33	45.07	0.692145	61.60	67.6	0.52322
2m	hibd	#73	7	23	33	27818	14.67	285.33	25.87	129.59	0.166409	13.33	20.4	0.604803
2m	hibd	#87	0	28	30	50123.3	16.27	283.72	75.47	60	0.557098	25.07	38.40	0.60501
2m	hibd	#83	2	22	27	24081.3	37.6	262.47	43.73	28.53	0.605176	37.87	57.74	0.603912
2m	hibd	#70	1	29	33	30271	20.8	279.2	49.87	75.47	0.397878
2m	hibd	#88	3	23	29	40096.2	23.47	276.53	69.33	82.39	0.45696	54.13	80.81	0.598859
2m	hibd	#85	3	22	34	48939.7	24.26	275.73	65.34	102.4	0.389531	42.14	42.66	0.503066
2m	hibd	#84	7	22	27	44977.5	26.13	273.86	60.53	93.6	0.39272	57.60	67.27	0.53872
2m	hibd	#90	0	23	33	25115.1	16.01	283.99	129.07	71.2	0.64448
2m	hibd	#86	1	21	65	34236.1	27.74	272.26	58.93	101.33	0.367715	39.74	60.86	0.60497
2m	hibd	#24	3	28	34	30703.5	30.66	269.34	67.2	138.67	0.32642
2m	hibd	#26	5	27	33	23041.3	11.46	288.53	78.94	111.99	0.41345
2m	hibd	#6	2	25	30	24063.2	26.14	273.86	69.59	84.53	0.451531
2m	hibd	#41	1	24	41	27262.7	18.4	281.6	84.8	79.73	0.515408	37.87	46.27	0.549917
